# Supplementary material for: Unique genetic and risk-factor profiles in clusters of major depressive disorder-related multimorbidity trajectories
Source: Nat Commun. 2024 Aug 21;15:7190. doi: 10.1038/s41467-024-51467-7 (PMC11339304; doi:10.1038/s41467-024-51467-7)
Supplement: Supplementary file 4 — Supplementary Data 1-31 [file 41467_2024_51467_MOESM4_ESM.xlsx]

## Sheet: 1A_Cohort_description_ext
	UKB GWAS (n=249,167)		UKB ALL*(n=364,008)	THL Regression (n=23,786)		THL ALL* (n=30,961)	SHIP Regression (n=1126)		SHIP ALL* (n=1449)
	definition	distribution	distribution	definition	distribution	distribution	definition	distribution	distribution
age	chronological age	59.4 (sd: 7.15)	59.3 (sd: 7.29)	chronological age	69.74 (sd: 12.27)	65.14 (sd: 14.18)	chronological age	63.6 (sd: 12.3) [36, 93]	60.4 (sd: 12.8) [36, 93]
sex		female: 133,463 male: 115,704	female: 197,727 male: 166,281		female: 12,366 male: 11,419	female: 16,525 male: 14,435		female: 611 (54.3%) male: 515 (45.7%)	female: 789 (54.5%) male: 660 (45.5%)
income	Categorized total household income before tax low: <18,000 medium: 18,000 - 51,999 high: 52,000 - 100,000	low: 54,294 medium: 112,228 high: 44,289	low: 81,111 medium: 158,990 high: 63,301	Categorized total household income before tax low:<30,000 medium: 30,000 - 50,000 high: >50,000	low: 9389 medium: 7583 high: 6813	low: 11,489 medium: 10,024 high: 9447	Categorized netto income: low: <1,500 DM medium: 1,500 - 5,000 DM high: >5,000 DM	low: 140 (12.4%) medium: 848 (75.3%) high: 138 (12.3%)	low: 183 (12.6%) medium: 1078 (74.4%) high: 188 (13.0%)
qualifications	#1 Other professional qualifications #2 NVQ #3 CSE #4 GCSE #5 Advanced level #6 Collage or university degree	#1: 14,414 #2: 17,475 #3: 10,387 #4: 53,938 #5: 26,177 #6: 73,120	#1: 21,289 #2: 24,939 #3: 15,275 #4: 75,486 #5: 37,253 #6: 107,976	1. Basic or no education 2. Intermediate 3. Advanced	low: 9015 medium: 7624 high: 6740 NA: 406	low: 11,373 medium: 10,028 high: 9093 NA: 466	years of schooling: <10 years = 10 years >10 years NA	296 (26.3%) 587 (52.1%) 240 (21.3%) 3 (0.3%)	307 (21.2%) 822 (56.7%) 317 (21.9%) 3 (0.2%)
smoking habits	self-report Past smoking habits: #1 I have never smoked #2 Just tried once or twice #3 Smoked occasionally #4 Smoked on most or all days Current smoking: #0 No #1 Only occasionally #2 Yes, on most or all days	Past smoking habits: #1: 95,076 #2: 35,306 #3: 32,940 #4: 66,803 Current smoking: #0: 225,100 #1: 5,849 #2: 18,086	Past smoking habits: #1: 139,946 #2: 50,321 #3: 48,042 #4: 96,189 Current smoking: #0: 326,772 #1: 9,024 #2: 27,358	never: 0 current:1	0: 11511 1: 11978 NA: 296	0: 15179 1: 15440 NA: 341	self-report: never former current NA	427 (37.9%) 506 (44.9%) 181 (16.1%) 12 (1.1%)	563 (38.9%) 617 (42.6%) 256 (17.7%) 13 (0.9%)
alcohol intake	self-report ("About how often do you drink alcohol?" #1 Never #2 Special occasions only #3 One to three times a month #4 Once or twice a week #5 Three or four times a week #6 Daily or almost daily	#1: 17,835 #2: 27,592 #3: 26,725 #4: 63,039 #5: 58,388 #6: 55,394	#1: 30,613 #2: 43,477 #3: 39,174 #4: 90,692 #5: 81,774 #6: 77,299	g/year Not measured in FinHealth17 cohort	3222.2 (sd: 6153.4) NA: 3929	3290.2 (sd: 6112.8) NA: 5783	self-report (Thinking about the last 30 days, 4 weeks, or 1 month, on how many days did you drink a total of at least 5 glasses, whether beer, wine/champagne, spirits, or mixed drinks containing alcohol)	1 (sd: 3) [0, 30] NA: 198 (17.6%)	1 (sd: 3.1) [0, 30] NA: 225 (15.5%)
BMI	BMI value here is constructed from height and weight measured during the initial Assessment Centre visit.	27.59 (sd: 4.75)	27.64 (sd: 4.81)	weight in kg / (height in cm)^2	27.4 (sd: 4.7) NA: 192	26.97 (sd: 4.8) NA: 212	weight in kg / (height in cm)^2	28.5 (sd: 5) [16.4, 52.6] NA: 4 (0.4%)	28.2 (sd: 5) [16.4, 52.6] NA: 5 (0.3%)
body fat mass	Body composition estimation by impedance measurement. Total fat mass in Kg, in 0.1Kg increments.	25.28 (sd: 9.49)	25.33 (sd: 9.56)	NA	NA	NA	NA	NA	NA
body fat percentage	Body composition estimation by impedance measurement. Body fat percentage Range 1% - 75% in 0.1% increments.	31.86 (sd: 8.47)	31.99 (sd: 8.49)	NA	NA	NA	NA	NA	NA
systolic blood pressure (BP)	Blood pressure, automated reading, systolic. Two measures of blood pressure were taken a few moments apart.	142.18 (sd: 19.80)	141.90 (sd: 19.86)	Mean of morning and evening measures for a seven day period (Health 2000/2011) Mean of three measures (Finrisk/Health17)	137.3 (sd: 20.28) NA: 5632	134.3 (sd: 19.9) NA: 6893	mean of 2nd and 3rd measurement	132.8 (sd: 16.6) [94.5, 221] NA: 2 (0.2%)	131.7 (sd: 16.3) [94, 221] NA: 2 (0.1%)
diastolic blood pressure (BP)	Blood pressure, automated reading, diastolic. Two measures of blood pressure were taken a few moments apart.	82.41 (sd:10.59)	82.38 (sd:10.63)	Mean of morning and evening measures for a seven day period (Health 2000/2011) Mean of three measures (Finrisk/Health17)	80.7 (sd: 10.9) NA: 5641	79.9 (sd: 11.1) NA: 6906	mean of 2nd and 3rd measurement	76.6 (sd: 10.1) [45, 124] NA: 2 (0.2%)	77.3 (sd: 10) [45, 124] NA: 2 (0.1%)
pulse rate	Pulse rate measured during the automated blood pressure readings.	69.8 (sd: 11.80)	69.9 (sd: 11.79)	Mean of morning and evening measures for a seven day period (Health 2000/2011). Mean of two measures (Finrisk/Health17)	68.5 (sd: 11.6) NA: 83	68.6 (sd: 11.5) NA: 102	mean of 2nd and 3rd measurement	67.7 (sd: 10.8) [36.5, 119] NA: 2 (0.2%)	67.8 (sd: 10.7) [36.5, 119] NA: 2 (0.1%)
C reactive protein (CRP)	Measured by immunoturbidimetric - high sensitivity analysis on a Beckman Coulter AU5800	2.73 (sd: 4.57)	2.75 (sd: 4.55)		2.6 (sd: 5.8) NA: 648	2.4 (sd: 5.5) NA: 769	measured with Behring Nephelometer II (Dade Behring)	2.6 (sd: 4.1) [0.2, 80.7] NA: 25 (2.2%)	2.5 (sd: 4.2) [0.2, 80.7] NA: 42 (2.9%)
insomnia	#1: Never/rarely #2: Sometimes #3: Usually	#1: 54,888 #2: 118,993 #3: 74,104	#1: 80,279 #2: 173,017 #3: 109,748	#3: Never/rarely #2: Sometimes #1: Usually	#3: 10,504 #2: 10,131 #1: 2572 NA: 578	#3: 14,449 #2: 12,838 #1: 3000 NA: 673	Self-report: Problems of falling asleep or sleep through	749 (66.5%) 363 (32.2%) 14 (1.2%)	1000 (69.0%) 434 (30.0%) 15 (1%)
neuroticism	Sum score taken from EPIN-R	0.35 (sd: 0.27)	0.36 (sd: 0.28)	NA	NA	NA	sum score taken from NEO-FFI	9.2 (sd: 2.6) [1, 19] NA: 51 (4.5%)	9.1 (sd: 2.6) [1, 19] NA: 62 (4.3%)
life stress	Illness, injury, bereavement, stress in last 2 years (1 or more events from the checklist)	0.56 (sd: 0.75)	0.58 (sd: 0.76)	NA	NA	NA	Childhood Trauma Questionnaire (CTQ)	34.4 (sd: 10.3) [25, 119] NA: 22 (2%)	33.9 (sd: 10) [25, 119] NA: 27 (1.9%)
current depression score	Based on the sum of items 2050-0.0 (frequency of depressed mood in last 2 weeks), 2060-0.0 (frequency of unenthusiasm or disinterest in last 2 weeks), 2070-0.0 (frequency of tenseness or restlessness in last 2 weeks), and 2080-0.0 (frequency of tiredness or lethargy in last 2 weeks) divided by the number of items present.	1.39 (sd: 0.52)	1.41 (sd: 0.55)	Beck depression inventory, sum score Not measured in Finrisk cohorts	4.261 (sd: 5.8) NA: 1339	3.776 (sd: 5.5) NA: 1787	Patient Health Questionnaire (PHQ-9) sum score	3.3 (sd: 3.4) [0, 24] NA: 7 (0.6%)	3.2 (sd: 3.4) [0, 27] NA: 8 (0.6%)
region (east/west)	NA	NA	NA	East-west geographical region in Finland	0 (west): 11,817 1 (east): 11,968	0 (west): 15,693 1 (east): 15,267	NA	NA	NA
* after excluding subjects with age<60 AND p_max<0.25
NA: Not Available

## Sheet: 1B_Cohort_description_ext
Item	Description	UK Biobank	CHSS	Finrisk	FT2017	FT2000	FinnGen	SHIP-START-3
Number of subjects	Size of study cohort	502504	645913	30014	5074	6004	385640	1449
Chronological age	Range, mean, median	39-83, 61, 62	0-111, 47, 46	24-96, 65, 66	21-99, 57, 58	33-99, 70, 69	0-99, 59, 62	36-93, 60.4, 61
Year of birth	Range, mean, median	1934-1971,1951, 1950	1894-2019, 1971, 1973	1923-1987, 1953, 1953	1921-1999, 1963, 1962	1904-1970, 1946, 1948	1899-2021, 1961, 1959	1921-1978, 1953.7, 1953
Time point or period where the data were collected?	Collection period of the study and study assignments (one time point/period or different time points)	UK Biobank Recruitment and measurement periods: 2006-2010, 2012-2013; Hospital inpatient records: 1992-2020, 2012, 2013	Updated every 6 months. Accessed 31/12/2019.	1992, 1997, 2002, 2007, 2012	2017	2000	1970-2022	SHIP-START-0 1997-2001, SHIP-START-1 2002-2006, SHIP-START-2 2008-2012, SHIP-LEGENDE 2007-2010, SHIP-START-3 2014-2016, EHR 2007-2016
Time frame that is captured by the data?	Assignment of first and last ICD-10 diagnosis (range, mean, median)	Hospital inpatient records: 1992-2020, 2012, 2013; Inpatient records + self reported data: 1937-2020, 2004, 2007	1913-2019, 2010, 2012	1955-2019, 2003, 2006	1965-2019, 2004, 2006	1953-2019, 2001, 2003	1899-2022, 2001, 2008	1936-2016, 1996, 2000
Age period that is captured by the ICD-10 diagnoses?	Youngest/oldest person with ICD-10 diagnosis (range, mean, median)	0-83, 54, 57	0-111, 50, 49	0-95, 54, 56	0-97, 46, 48	0-99, 60, 61	0-99, 44, 49	0-91, 44.06, 46
Number of diagnoses that are available	Total number of diagnoses that were available	4,612,030	8,243,386	1568204	200171	350374	6809396	4,919
Number of different ICD-10 codes	Number of different ICD-10 codes available in the data	1127	1289	2146	2146	2146	763	27
Number of cases with MDD	Number and %	53,466 (10.6%)	47,162 (7.3%)	2197 ( 7.3%)	382 ( 7.5%)	435 ( 7.2%)	46,153 (12.0%)	382 (26.4%)
Source of data	Electronic HC records, retrospective response, multiple time points assessment	Electronic HC records, UK Biobank baseline assessment (Category 1712), UK Biobank mental health questionnaire, UK Biobank genotype data	Registry data	The THL cohorts and FinnGen cohort contain disease information collected in the following registries: Causes of death (STAT, 1969), Register of Primary Health Care Visits, HILMO (2011), Care Register for Health Care inpatient visits, HILMO (THL, 1969), Care Register for Health Care, specialist outpatient visits, HILMO (THL, 1998), Finnish Cancer Registry (CANC, 1953), Cervical cancer screening (T…				Retrospective on multiple time points (SHIP-START, SHIP-LEGENDE), Electronic HC records
Country	UK, Germany, …	UK	Spain	Finland	Finland	Finland	Finland	Germany
Ancestry		Caucasian recruits: 94%, ethnic minorities: 6 %. GWAS was performed on a subset of participants of Caucasian ancestry.	mainly White European	Caucasian	Caucasian	Caucasian	Caucasian	European

## Sheet: 2_Onset_Prevalence_Description
ICD10	Disease Name	Age at onset						Prevalence	Cohort	Population
		Min.	1st.Qu.	Median	Mean	3rd.Qu.	Max.
D64	Other anemias	0	48.67	72.31	65.3872	83.4	105.58	0.0432272	CHSS	ALL
D64	Other anemias	0.2	59.775	70.2	67.6502	78.3	98	0.0214588	THL	ALL
D64	Other anemias	0	49.98	60.37	58.0122	67.65	79.62	0.0444355	UKB	ALL
E03	Other hypothyroidism	0	40.84	56.73	55.5598	70.44	105.63	0.0512701	CHSS	ALL
E03	Other hypothyroidism	0	36.25	47.5	45.1269	55	70	0.0924776	SHIP	ALL
E03	Other hypothyroidism	11.6	48.7	57.5	56.881	65.9	96.2	0.102323	THL	ALL
E03	Other hypothyroidism	0	45.19	53.01	52.3408	60.48	79.43	0.0680731	UKB	ALL
E66	Overweight and obesity	0	41.23	56.07	53.3995	68.46	104.01	0.112566	CHSS	ALL
E66	Overweight and obesity	5.5	45.9	54.9	53.303	61.9	91.8	0.0276848	THL	ALL
E66	Overweight and obesity	0.08	50.76	58.61	57.7319	65.75	79.67	0.0674681	UKB	ALL
E78	Disorders of lipoprotein metabolism and other lipidemias	0	48.58	58.84	57.9013	68.88	106.93	0.203834	CHSS	ALL
E78	Disorders of lipoprotein metabolism and other lipidemias	23	47	54	53.6197	61	87	0.42098	SHIP	ALL
E78	Disorders of lipoprotein metabolism and other lipidemias	15.2	58	66.1	65.2075	73	94.1	0.0631952	THL	ALL
E78	Disorders of lipoprotein metabolism and other lipidemias	0	52.64	59	58.0466	64.21	80.39	0.207873	UKB	ALL
F10	Alcohol related disorders	0	34.4025	48.01	47.8747	60.4775	101.38	0.0293074	CHSS	ALL
F10	Alcohol related disorders	12.6	41.2	50.85	50.9016	60.875	92.1	0.0463136	THL	ALL
F10	Alcohol related disorders	6.49	48.43	57.065	55.7808	64.8175	79.67	0.0194904	UKB	ALL
F17	Nicotine dependence	0	28.6	41.27	42.2175	54.41	97.53	0.111741	CHSS	ALL
F17	Nicotine dependence	14	19	23	27.3654	31	83	0.179434	SHIP	ALL
F17	Nicotine dependence	21	49.725	58.8	57.2698	65.475	79.4	0.00472487	THL	ALL
F17	Nicotine dependence	0.84	46.4	53.89	53.8085	62.05	79.6	0.078079	UKB	ALL
F20	Schizophrenia	0	27.96	39	41.1597	51.77	99.24	0.00603951	CHSS	ALL
F20	Schizophrenia	8	33.9	44.5	46.9172	58.4	88.4	0.0163156	THL	ALL
F20	Schizophrenia	6.49	29.04	41.44	42.1565	53.68	77.67	0.00238804	UKB	ALL
F31	Bipolar disorder	0	33.005	45.5	46.2189	58.15	98.64	0.00564782	CHSS	ALL
F31	Bipolar disorder	13.6	36.25	48.3	47.0987	55.675	83.6	0.0073334	THL	ALL
F31	Bipolar disorder	13.07	46.7625	54.34	53.9576	62.81	78.03	0.00339102	UKB	ALL
F32	Major depressive disorder, single episode	0	43.01	57.1	56.6401	71.56	103.65	0.0690898	CHSS	ALL
F32	Major depressive disorder, single episode	14	35.75	45	46.5213	56	82	0.129745	SHIP	ALL
F32	Major depressive disorder, single episode	0	37.63	48.1	46.8101	57	79.64	0.10419	UKB	ALL
F33	Major depressive disorder, recurrent	0.73	42.06	54.4	53.816	65.895	97.03	0.00998586	CHSS	ALL
F33	Major depressive disorder, recurrent	10	27.25	39.5	41.4588	55	91	0.133885	SHIP	ALL
F33	Major depressive disorder, recurrent	2.99	43.01	50.77	50.2178	57.985	78.59	0.00726561	UKB	ALL
F40	Phobic anxiety disorders	0	26.725	39.455	40.2993	52.795	101.43	0.00796392	CHSS	ALL
F40	Phobic anxiety disorders	2	6	13	19.3492	29	74	0.203589	SHIP	ALL
F40	Phobic anxiety disorders	15.7	30.2	41.4	41.6575	51.4	87.9	0.00474948	THL	ALL
F40	Phobic anxiety disorders	1.08	46.195	55.89	54.2572	64.355	79.86	0.00608751	UKB	ALL
F41	Other anxiety disorders	0	31.23	44.15	46.3263	59.95	107.58	0.158851	CHSS	ALL
F41	Other anxiety disorders	5	41	52	50.3619	63	77	0.0724638	SHIP	ALL
F41	Other anxiety disorders	9.9	36.3	47.4	47.3473	59	92.2	0.0243872	THL	ALL
F41	Other anxiety disorders	8.16	46.68	55.05	54.3227	63.68	79.99	0.0457469	UKB	ALL
F43	Reaction to severe stress, and adjustment disorders	0	32.79	47.43	47.2793	61.8475	104.75	0.0665198	CHSS	ALL
F43	Reaction to severe stress, and adjustment disorders	3	23	35	35.12	51	67	0.0172533	SHIP	ALL
F43	Reaction to severe stress, and adjustment disorders	9.5	35.8	47.1	46.4798	56.5	86.6	0.0200069	THL	ALL
F43	Reaction to severe stress, and adjustment disorders	2.22	44.63	51.16	50.7566	57.49	78.33	0.0285391	UKB	ALL
F45	Somatoform disorders	0	26.485	42.26	42.6667	59.4525	100.06	0.00778433	CHSS	ALL
F45	Somatoform disorders	5	23	41	40.2834	56	84	0.377502	SHIP	ALL
F45	Somatoform disorders	5.8	37.775	50.2	48.7216	59.625	83.9	0.0087607	THL	ALL
F45	Somatoform disorders	2.67	46.185	53.2	52.8029	60.5325	78.08	0.00589846	UKB	ALL
F5_DEPRESSIO	Major depressive disorder, single episode and/or recurrent	12.8	40.5	50.1	49.6694	57.5	95.8	0.0673049	THL	ALL
G40	Epilepsy and recurrent seizures	0	25.05	46.98	46.8841	69.6425	101.73	0.0113638	CHSS	ALL
G40	Epilepsy and recurrent seizures	0.5	30.275	49.75	47.7974	66	93.7	0.0261345	THL	ALL
G40	Epilepsy and recurrent seizures	0	20.39	42.49	40.0449	58.56	78.37	0.0144576	UKB	ALL
G43	Migraine	0	27	37.66	39.1086	50.11	98.67	0.0349443	CHSS	ALL
G43	Migraine	5.9	37.5	45.9	46.899	57	89	0.0250763	THL	ALL
G43	Migraine	0	19.47	36.485	35.9285	49.87	79.11	0.0484215	UKB	ALL
G47	Sleep disorders	0.08	56.07	67.67	64.8995	77.03	101.22	0.00815745	CHSS	ALL
G47	Sleep disorders	14.8	48.4	55.9	55.421	63	90.8	0.0533271	THL	ALL
G47	Sleep disorders	0.49	48.77	55.9	55.4237	62.86	79.17	0.0332714	UKB	ALL
G56	Mononeuropathies of upper limb	0	44.8625	55.89	56.8475	70.0275	99.87	0.0260561	CHSS	ALL
G56	Mononeuropathies of upper limb	6.3	46.1	53.95	54.3551	62.1	92.9	0.0595531	THL	ALL
G56	Mononeuropathies of upper limb	4.5	49.39	56.06	55.5184	62.5	78.85	0.0452534	UKB	ALL
H10	Conjunctivitis	0	9.45	38.025	38.1926	61.8775	105.54	0.100134	CHSS	ALL
H10	Conjunctivitis	1.3	41.65	52.8	52.9418	65.1	90.8	0.015725	THL	ALL
H10	Conjunctivitis	0.33	45.06	53.97	52.8501	61.25	78.55	0.046921	UKB	ALL
H53	Visual disturbances	0	33.29	52.89	49.6822	68.07	105.56	0.0557831	CHSS	ALL
H53	Visual disturbances	2	51	61.7	59.1804	69.8	91	0.0229599	THL	ALL
H53	Visual disturbances	0.08	49.7	58.57	56.6508	66.08	80.57	0.0208496	UKB	ALL
H65	Nonsuppurative otitis media	0	3.82	21.15	26.7701	45.6	98.93	0.0449271	CHSS	ALL
H65	Nonsuppurative otitis media	0.7	25.6	52.9	45.2823	65.1	85.9	0.00750566	THL	ALL
H65	Nonsuppurative otitis media	0.75	43.8925	52.445	51.3673	60.3675	78.37	0.0117054	UKB	ALL
H66	Suppurative and unspecified otitis media	0	2.49	12.485	24.382	42.86	103.66	0.051815	CHSS	ALL
H66	Suppurative and unspecified otitis media	0.3	6	40.1	36.4769	60.8	87.3	0.0155773	THL	ALL
H66	Suppurative and unspecified otitis media	0.25	42.81	51.9	50.1914	60.07	79.07	0.0200456	UKB	ALL
H81	Disorders of vestibular function	0	46.8	62.86	60.5798	76.03	103.22	0.0408352	CHSS	ALL
H81	Disorders of vestibular function	18.8	51.6	62	60.9401	70.4	95.2	0.0312777	THL	ALL
H81	Disorders of vestibular function	0.49	50.63	58.77	57.4439	65.5275	88.98	0.0235739	UKB	ALL
H91	Other and unspecified hearing loss	0	45.97	65.01	60.182	78.3	108.54	0.0450386	CHSS	ALL
H91	Other and unspecified hearing loss	1	59	70.4	66.874	77.8	91.9	0.018555	THL	ALL
H91	Other and unspecified hearing loss	0.17	53.03	61.99	59.5327	68.54	79.84	0.0262545	UKB	ALL
H93	Other disorders of ear, not elsewhere classified	0.02	37.88	54.76	52.8707	69.07	104.94	0.0285952	CHSS	ALL
H93	Other disorders of ear, not elsewhere classified	20.2	49.9	58	57.2408	65.3	88.1	0.0147898	THL	ALL
H93	Other disorders of ear, not elsewhere classified	0	48.44	56.125	54.8999	62.95	81.63	0.0277411	UKB	ALL
I10	Essential (primary) hypertension	0	49.45	60	58.8437	70.02	106.93	0.204475	CHSS	ALL
I10	Essential (primary) hypertension	11	32.625	45	43.8487	55	82	0.622498	SHIP	ALL
I10	Essential (primary) hypertension	7.7	55.7	65	63.8752	73.2	96.1	0.19719	THL	ALL
I10	Essential (primary) hypertension	0.59	55.69	62.1	61.0932	67.41	80.34	0.250336	UKB	ALL
I49	Other cardiac arrhythmias	0	56.51	70.85	66.5018	80.85	106.94	0.0336733	CHSS	ALL
I49	Other cardiac arrhythmias	13.7	49.8	61.8	59.8818	71.6	94.7	0.0513338	THL	ALL
I49	Other cardiac arrhythmias	0	50.93	59.7	57.7086	66.5075	80.65	0.0183282	UKB	ALL
I63	Cerebral infarction	0	63.7525	75.085	72.34	84.05	107.97	0.0192441	CHSS	ALL
I63	Cerebral infarction	9.1	59.7	69.2	67.3732	76.3	96.7	0.0532533	THL	ALL
I63	Cerebral infarction	11.48	58.52	65.59	63.8593	70.495	78.83	0.0114865	UKB	ALL
I69	Sequelae of cerebrovascular disease	0	60.52	75.665	68.6988	84.23	102.44	0.00749946	CHSS	ALL
I69	Sequelae of cerebrovascular disease	21.4	60.6	70.7	68.7063	77.8	97.6	0.0273895	THL	ALL
I69	Sequelae of cerebrovascular disease	32.78	56.77	64.22	62.8413	70.1225	79.44	0.00408355	UKB	ALL
I83	Varicose veins of lower extremities	14.34	45.9925	60.53	59.3752	73.18	104	0.0467277	CHSS	ALL
I83	Varicose veins of lower extremities	15.7	36.8	44.45	45.922	53.525	89.4	0.0922335	THL	ALL
I83	Varicose veins of lower extremities	0.42	45.5	54.5	53.1868	62.13	79.56	0.0443618	UKB	ALL
I95	Hypotension	0	50.48	73.78	66.2536	84.8	107.88	0.0141459	CHSS	ALL
I95	Hypotension	22.5	36.5	44.5	47.4314	58	87	0.15597	SHIP	ALL
I95	Hypotension	18.3	64.25	74.2	71.2533	81.1	94	0.00775175	THL	ALL
I95	Hypotension	10.48	58.88	65.555	63.8908	70.53	79.26	0.021158	UKB	ALL
J00	Acute nasopharyngitis [common cold]	0	16.49	37.44	38.5933	59.58	105.09	0.219522	CHSS	ALL
J00	Acute nasopharyngitis [common cold]	0.2	19.8	20.4	23.8239	22.2	74.5	0.010188	THL	ALL
J00	Acute nasopharyngitis [common cold]	1.08	46.23	54.84	53.8603	62.6	78.11	0.0107522	UKB	ALL
J01	Acute sinusitis	0.18	28.61	39.33	41.0962	53.81	99.27	0.0328899	CHSS	ALL
J01	Acute sinusitis	1.8	22.55	42.6	42.4856	59.15	91	0.0370853	THL	ALL
J01	Acute sinusitis	0.63	43.93	51.97	51.4633	59.6225	78.61	0.0488752	UKB	ALL
J03	Acute tonsillitis	0.01	13.24	26.12	26.8606	37.34	99.17	0.0841011	CHSS	ALL
J03	Acute tonsillitis	0.8	19.6	20.4	25.5138	26.2	82.6	0.0248302	THL	ALL
J03	Acute tonsillitis	0.42	9.82	34.84	31.6116	47.43	78.26	0.0328634	UKB	ALL
J06	Acute upper respiratory infections of multiple and unspecified sites	0	8.49	35.08	36.3656	59.25	106.01	0.13635	CHSS	ALL
J06	Acute upper respiratory infections of multiple and unspecified sites	0	19.9	22.6	37.1638	57.775	89.9	0.0597008	THL	ALL
J06	Acute upper respiratory infections of multiple and unspecified sites	0.08	46.88	54.94	54.0863	62.22	79.1	0.103301	UKB	ALL
J18	Pneumonia, unspecified organism	0	27.3275	61.83	53.1527	80.5	108.05	0.041761	CHSS	ALL
J18	Pneumonia, unspecified organism	0.1	49.95	67	61.1832	76.6	98.3	0.0933655	THL	ALL
J18	Pneumonia, unspecified organism	0	40.45	59.66	50.8207	68.27	81.23	0.0478285	UKB	ALL
J20	Acute bronchitis	0.01	17.195	51.61	46.8931	73.22	109.04	0.0903326	CHSS	ALL
J20	Acute bronchitis	4.4	52.1	66	62.0788	76.6	94.3	0.0248794	THL	ALL
J20	Acute bronchitis	0.08	46.03	54.4	53.1409	61.91	79.1	0.0106765	UKB	ALL
J30	Vasomotor and allergic rhinitis	0	25.62	39.08	41.4548	57.94	102.75	0.0733628	CHSS	ALL
J30	Vasomotor and allergic rhinitis	3	20	29	31.52	41.75	75	0.10352	SHIP	ALL
J30	Vasomotor and allergic rhinitis	5.2	31.9	42.2	42.3353	52.2	84.6	0.0259376	THL	ALL
J30	Vasomotor and allergic rhinitis	0	15.945	32.72	33.8363	49.7825	81.06	0.0957127	UKB	ALL
J31	Chronic rhinitis, nasopharyngitis and pharyngitis	0.06	38.97	56.98	54.366	70.2325	103.99	0.00601939	CHSS	ALL
J31	Chronic rhinitis, nasopharyngitis and pharyngitis	11.8	42.8	52.6	52.7812	63.6	86	0.0158726	THL	ALL
J31	Chronic rhinitis, nasopharyngitis and pharyngitis	2.63	46.15	54.55	53.8852	62.6375	79.11	0.0129551	UKB	ALL
J44	Other chronic obstructive pulmonary disease	0	56.92	67.29	65.8691	77.14	103.53	0.0360575	CHSS	ALL
J44	Other chronic obstructive pulmonary disease	6	45.25	54.5	51.0556	62.75	73	0.0124224	SHIP	ALL
J44	Other chronic obstructive pulmonary disease	0.7	59	67.4	66.186	74.2	95.4	0.028177	THL	ALL
J44	Other chronic obstructive pulmonary disease	1.25	58.87	64.73	63.5659	69.51	80.3	0.0318346	UKB	ALL
J45	Asthma	0	11.39	30.32	33.1624	51.04	107.78	0.0557474	CHSS	ALL
J45	Asthma	3	31	43	42.3838	54	76	0.136646	SHIP	ALL
J45	Asthma	0.5	40.6	54.2	52.0563	66.4	95.6	0.0805197	THL	ALL
J45	Asthma	0	17.48	40.36	36.5136	53.43	79.29	0.135076	UKB	ALL
K21	Gastro-esophageal reflux disease	0.01	44.78	60.44	57.0939	72.42	106.08	0.0295891	CHSS	ALL
K21	Gastro-esophageal reflux disease	11.5	49	57.7	57.2495	66.5	91.7	0.0509893	THL	ALL
K21	Gastro-esophageal reflux disease	0	49.43	57.36	56.0756	64.25	79.99	0.120584	UKB	ALL
K29	Gastritis and duodenitis	0.01	33.26	50.625	50.1881	67.73	100.88	0.0409157	CHSS	ALL
K29	Gastritis and duodenitis	8	51.2	61.55	59.8165	70.8	92.9	0.0415887	THL	ALL
K29	Gastritis and duodenitis	2.33	52.14	59.49	58.5096	65.98	79.84	0.0962241	UKB	ALL
K35	Acute appendicitis	0.95	19.52	32.73	35.9591	49.09	100.59	0.00835407	CHSS	ALL
K35	Acute appendicitis	2	23.1	34.9	36.6042	48.5	87.3	0.0647455	THL	ALL
K35	Acute appendicitis	1.75	43.93	52.795	51.1149	60.675	78.32	0.00867257	UKB	ALL
K43	Ventral hernia	0	45.82	60.76	57.7193	72.96	101.56	0.0107135	CHSS	ALL
K43	Ventral hernia	1	47.3	58.4	56.9003	67.9	87.1	0.0141992	THL	ALL
K43	Ventral hernia	2.67	51.89	59.985	58.5745	66.24	79.57	0.0121472	UKB	ALL
K44	Diaphragmatic hernia	0	53.58	65.63	63.8823	76.165	103.01	0.0367464	CHSS	ALL
K44	Diaphragmatic hernia	22.1	53.075	62.75	61.6874	71	96.8	0.0208682	THL	ALL
K44	Diaphragmatic hernia	0	51.59	59.22	58.0358	65.96	79.84	0.0896829	UKB	ALL
K52	Other and unspecified noninfective gastroenteritis and colitis	0.01	25.63	41.54	44.5519	67.3	106.35	0.0631587	CHSS	ALL
K52	Other and unspecified noninfective gastroenteritis and colitis	0.3	43.725	57.5	56.0624	69.9	91.1	0.0120583	THL	ALL
K52	Other and unspecified noninfective gastroenteritis and colitis	0.17	49.43	57.54	56.1323	64.17	79.21	0.0500016	UKB	ALL
K56	Paralytic ileus and intestinal obstruction without hernia	0	54.405	72.365	65.6101	83.49	104.19	0.0127571	CHSS	ALL
K56	Paralytic ileus and intestinal obstruction without hernia	2.3	51.825	63.45	61.196	73.375	93	0.0157988	THL	ALL
K56	Paralytic ileus and intestinal obstruction without hernia	0	54.0175	62.17	59.8654	68.38	80.49	0.0132695	UKB	ALL
K58	Irritable bowel syndrome	0	35.26	50.875	50.6389	65.6875	101.86	0.0120728	CHSS	ALL
K58	Irritable bowel syndrome	7.9	43.275	53.85	53.5979	65.05	88.1	0.0166355	THL	ALL
K58	Irritable bowel syndrome	0	39.3725	48.44	47.7907	57.09	79.11	0.0637328	UKB	ALL
K59	Other functional intestinal disorders	0	30.47	60.04	52.9362	77.71	107.44	0.0569117	CHSS	ALL
K59	Other functional intestinal disorders	1.8	52.3	65.95	61.8124	74.7	94.6	0.0266266	THL	ALL
K59	Other functional intestinal disorders	0	52.89	61.5	59.6795	68.1075	80.25	0.0459817	UKB	ALL
K60	Fissure and fistula of anal and rectal regions	0	27.56	40.64	41.2618	56.31	105.91	0.0157993	CHSS	ALL
K60	Fissure and fistula of anal and rectal regions	0.6	36.55	45.7	46.2256	55.75	90.2	0.0176937	THL	ALL
K60	Fissure and fistula of anal and rectal regions	0.11	43.84	51.87	51.3073	59.71	77.83	0.0126188	UKB	ALL
K62	Other diseases of anus and rectum	0.02	39.59	57.1	55.7479	72.71	104.61	0.0318077	CHSS	ALL
K62	Other diseases of anus and rectum	3	50.8	62.5	60.8731	71.3	94.8	0.0184565	THL	ALL
K62	Other diseases of anus and rectum	0.25	50.51	57.85	57.0086	64.45	79.08	0.0792312	UKB	ALL
K76	Other diseases of liver	0	47.97	58.49	57.9744	69.06	102.17	0.0334333	CHSS	ALL
K76	Other diseases of liver	20.1	44.9	54.7	53.777	63.8	89.1	0.00750566	THL	ALL
K76	Other diseases of liver	16.89	54.75	61.53	60.831	67.76	80.15	0.0179282	UKB	ALL
K80	Cholelithiasis	0	48.1	62.47	60.8859	75.8	105.94	0.0347988	CHSS	ALL
K80	Cholelithiasis	9.3	42	53.8	53.191	64.3	99.5	0.0828822	THL	ALL
K80	Cholelithiasis	0.86	48.51	56.61	55.3634	63.74	79.41	0.0549687	UKB	ALL
L20	Atopic dermatitis	0	2.09	10.13	23.2697	40.74	102.24	0.0384649	CHSS	ALL
L20	Atopic dermatitis	0.4	22.3	36.3	37.2134	50.3	90.2	0.0211143	THL	ALL
L20	Atopic dermatitis	0.08	41.82	51.85	49.481	60.2475	78.65	0.0274585	UKB	ALL
L29	Pruritus	0.04	31.4675	48.61	49.682	70.02	105.23	0.0234149	CHSS	ALL
L29	Pruritus	11.9	46.35	59.05	57.3856	69.075	89.2	0.00580766	THL	ALL
L29	Pruritus	4.75	48.64	56.97	55.8595	64.1	78.85	0.0246466	UKB	ALL
L30	Other and unspecified dermatitis	0.24	21.775	41.86	43.0877	65.78	102.53	0.0103667	CHSS	ALL
L30	Other and unspecified dermatitis	1.4	46.375	57.1	55.9888	67.7	91.4	0.0414411	THL	ALL
L30	Other and unspecified dermatitis	0	35.45	50.61	45.6767	60.66	80.55	0.093647	UKB	ALL
L40	Psoriasis	0	34.92	49.785	49.2132	63.72	101.36	0.0224303	CHSS	ALL
L40	Psoriasis	12.5	46.5	54.85	54.1176	63.325	86.9	0.0155527	THL	ALL
L40	Psoriasis	0	28.37	46.68	43.1389	58.38	78.58	0.0280018	UKB	ALL
L50	Urticaria	0	15.4	36.32	37.5117	57.185	104.88	0.0356999	CHSS	ALL
L50	Urticaria	0.8	34.775	49.2	46.6808	59.725	87.5	0.0157496	THL	ALL
L50	Urticaria	0.5	43.645	52.86	51.2001	60.94	78.09	0.021769	UKB	ALL
L57	Skin changes due to chronic exposure to nonionizing radiation	0.22	65.86	74.16	72.4298	81.76	106.4	0.0177098	CHSS	ALL
L57	Skin changes due to chronic exposure to nonionizing radiation	34.5	65.7	72.1	71.2542	77.8	96.6	0.0197608	THL	ALL
L57	Skin changes due to chronic exposure to nonionizing radiation	9.33	56.97	63.08	62.0501	68.08	78.84	0.0373768	UKB	ALL
L72	Follicular cysts of skin and subcutaneous tissue	0	33.45	47.86	48.2973	62.965	102.07	0.0281447	CHSS	ALL
L72	Follicular cysts of skin and subcutaneous tissue	3.2	44.975	54.45	54.0894	63.825	85.6	0.0106802	THL	ALL
L72	Follicular cysts of skin and subcutaneous tissue	5.83	47.75	55.11	54.5529	62.02	78.52	0.0292515	UKB	ALL
L82	Seborrheic keratosis	0.21	57.3725	68.375	66.2018	77.63	102.41	0.0172934	CHSS	ALL
L82	Seborrheic keratosis	26.8	57.1	66.55	65.0563	73.975	95.6	0.010188	THL	ALL
L82	Seborrheic keratosis	14.57	54.31	60.74	59.759	66.03	78.69	0.0594204	UKB	ALL
L98	Other disorders of skin and subcutaneous tissue, not elsewhere classified	0	36.145	59.01	55.6606	77.53	106.93	0.0222863	CHSS	ALL
L98	Other disorders of skin and subcutaneous tissue, not elsewhere classified	13.9	45.6	60.2	56.4739	69.3	90.2	0.00839157	THL	ALL
L98	Other disorders of skin and subcutaneous tissue, not elsewhere classified	0.08	51.4	58.85	57.7495	65.03	80.25	0.0899515	UKB	ALL
M06	Other rheumatoid arthritis	0	45.53	58.65	57.3347	71.24	99.76	0.00649778	CHSS	ALL
M06	Other rheumatoid arthritis	7	44.15	55.6	55.0116	66.6	93.8	0.0144453	THL	ALL
M06	Other rheumatoid arthritis	0.33	44.6075	54.725	52.5083	63.16	79.53	0.0199481	UKB	ALL
M10	Gout	0	55.1325	66.04	64.8825	75.72	106.08	0.0173924	CHSS	ALL
M10	Gout	28.9	55.8	65.6	64.3631	73.425	91.2	0.0153558	THL	ALL
M10	Gout	5.49	47.1	56.26	55.0194	64.5	79.6	0.0338823	UKB	ALL
M15	Polyosteoarthritis	0	59.59	70.11	68.638	79.32	106.72	0.0503551	CHSS	ALL
M15	Polyosteoarthritis	26.4	55.7	62.85	64.0091	72.2	94.2	0.0118614	THL	ALL
M15	Polyosteoarthritis	9.79	56.92	63.2	62.2093	68.41	79.85	0.0204755	UKB	ALL
M17	Osteoarthritis of knee	0	60.45	69.695	68.0663	77.41	105.13	0.0502421	CHSS	ALL
M17	Osteoarthritis of knee	18.4	54.1	61.8	61.7393	70.1	96.7	0.105448	THL	ALL
M17	Osteoarthritis of knee	18.39	55.68	62	61.0812	67.34	79.5	0.0707994	UKB	ALL
M20	Acquired deformities of fingers and toes	0	49.36	61.03	58.5322	71.09	100.45	0.0206978	CHSS	ALL
M20	Acquired deformities of fingers and toes	14.7	46.4	54.6	53.3625	61.8	88.4	0.0548282	THL	ALL
M20	Acquired deformities of fingers and toes	0.59	51.92	58.27	57.1462	64.01	78.45	0.0401688	UKB	ALL
M24	Other specific joint derangements	0.02	36.315	55.04	54.1746	72.395	102.78	0.00750565	CHSS	ALL
M24	Other specific joint derangements	7.7	25.9	37.3	38.045	48.175	76.2	0.00831775	THL	ALL
M24	Other specific joint derangements	2.58	48.1025	56.17	54.9564	63.3225	79.15	0.00863675	UKB	ALL
M35	Other systemic involvement of connective tissue	0.16	58.58	71.075	67.7454	79.8525	104.11	0.00864513	CHSS	ALL
M35	Other systemic involvement of connective tissue	15.7	48.8	60.1	59.4612	71.2	91.8	0.0149867	THL	ALL
M35	Other systemic involvement of connective tissue	0.49	55.6425	63.16	61.5591	69.0775	88.98	0.00981883	UKB	ALL
M48	Other spondylopathies	4.16	60.99	72.13	69.9871	80.65	102.4	0.0142403	CHSS	ALL
M48	Other spondylopathies	8.4	56	64.8	63.767	72.6	89.3	0.0413673	THL	ALL
M48	Other spondylopathies	0	49.985	59.64	57.3778	67.07	78.94	0.0242446	UKB	ALL
M51	Thoracic, thoracolumbar, and lumbosacral intervertebral disc disorders	0	43.78	56.08	56.1354	68.4	104.28	0.0240032	CHSS	ALL
M51	Thoracic, thoracolumbar, and lumbosacral intervertebral disc disorders	13.3	41.6	50.6	50.9589	59.4	91.3	0.0892312	THL	ALL
M51	Thoracic, thoracolumbar, and lumbosacral intervertebral disc disorders	0.59	40.53	50.87	50.1976	61.07	80.29	0.0457389	UKB	ALL
M54	Dorsalgia	0	34.53	48.74	50.0594	65.31	106.9	0.248595	CHSS	ALL
M54	Dorsalgia	5.3	43.7	53.4	53.8743	63.9	96.4	0.118442	THL	ALL
M54	Dorsalgia	0.5	44.52	53.29	52.4795	61.55	80.3	0.141255	UKB	ALL
M72	Fibroblastic disorders	0.36	43.52	55.04	54.5899	66.92	96.19	0.0134151	CHSS	ALL
M72	Fibroblastic disorders	11.7	45.1	55	53.5224	63.2	88.3	0.0181612	THL	ALL
M72	Fibroblastic disorders	0.42	52.06	58.91	58.0537	64.98	78.87	0.046927	UKB	ALL
M75	Shoulder lesions	0	46.63	58.64	57.9041	70.78	105.57	0.0642037	CHSS	ALL
M75	Shoulder lesions	20.7	49.5	56.1	56.1959	62.8	91.4	0.0828822	THL	ALL
M75	Shoulder lesions	6.5	50.99	57.51	57.1836	64.01	78.16	0.0646463	UKB	ALL
M77	Other enthesopathies	0.34	37.91	49.82	49.2518	61.71	100.04	0.043252	CHSS	ALL
M77	Other enthesopathies	3.2	40.35	47.7	47.3874	54.75	89.4	0.023206	THL	ALL
M77	Other enthesopathies	5.57	46.5275	52.68	52.7492	59.22	78.3	0.0650184	UKB	ALL
M79	Other and unspecified soft tissue disorders, not elsewhere classified	0	35.26	52.1	51.3168	69.03	108.24	0.119228	CHSS	ALL
M79	Other and unspecified soft tissue disorders, not elsewhere classified	15.3	47.4	56.6	57.1771	68.1	96	0.0618663	THL	ALL
M79	Other and unspecified soft tissue disorders, not elsewhere classified	2.25	49.52	57.04	56.2012	63.66	80.72	0.163471	UKB	ALL
N17	Acute kidney failure	0.01	69.28	80.24	76.2379	87.07	107.87	0.0265918	CHSS	ALL
N17	Acute kidney failure	19.9	61.7	70.4	68.7064	78.2	98.9	0.00730879	THL	ALL
N17	Acute kidney failure	9.66	62.51	68.06	66.5338	72.34	80.25	0.0189312	UKB	ALL
N18	Chronic kidney disease (CKD)	0	66.03	76.13	73.1553	84.08	106.93	0.0408584	CHSS	ALL
N18	Chronic kidney disease (CKD)	18	44	57	54.068	64	82.5	0.0862664	SHIP	ALL
N18	Chronic kidney disease (CKD)	2.4	63.8	73.6	70.9087	80.5	92.7	0.0101634	THL	ALL
N18	Chronic kidney disease (CKD)	0.25	60.31	65.62	64.4548	69.95	79.29	0.0358166	UKB	ALL
N30	Cystitis	0.04	33.47	54.39	53.5304	73.87	106.94	0.0516076	CHSS	ALL
N30	Cystitis	2.7	56.55	69.9	65.7403	79.2	94.8	0.029309	THL	ALL
N30	Cystitis	0.08	46.38	55.61	54.028	63.24	78.74	0.0346525	UKB	ALL
N40	Benign prostatic hyperplasia	15.47	59.67	67.12	66.9891	74.64	104.22	0.0557211	CHSS	ALL
N40	Benign prostatic hyperplasia	18.4	61.4	67.1	66.9765	72.9	94.2	0.0600945	THL	ALL
N40	Benign prostatic hyperplasia	5.49	57.17	62.22	61.8382	67.08	80.44	0.0515339	UKB	ALL
N64	Other disorders of breast	0.01	31.765	42.24	44.9739	56.925	99.96	0.015691	CHSS	ALL
N64	Other disorders of breast	17.4	39	47.4	48.9646	61.05	87.2	0.00548774	THL	ALL
N64	Other disorders of breast	0.5	43.48	50.635	51.0456	59.22	78.38	0.0265272	UKB	ALL
N76	Other inflammation of vagina and vulva	0.04	9.12	28.47	30.9075	44.35	103.67	0.0147063	CHSS	ALL
N76	Other inflammation of vagina and vulva	7.2	30.925	38.65	41.6783	49.9	93.4	0.00772714	THL	ALL
N76	Other inflammation of vagina and vulva	3.91	42.19	49.815	49.7688	57.9125	78.62	0.00982281	UKB	ALL
N81	Female genital prolapse	0	56.73	66.51	65.1283	74.9325	102.97	0.00787722	CHSS	ALL
N81	Female genital prolapse	24	49	57.9	57.6651	67	88	0.0415641	THL	ALL
N81	Female genital prolapse	15.06	52.35	58.77	58.2135	64.83	79.29	0.0354226	UKB	ALL
N84	Polyp of female genital tract	6.65	42.84	52.32	53.4159	63.36	97.24	0.00529019	CHSS	ALL
N84	Polyp of female genital tract	21.1	45.55	52.6	53.8938	62.1	86.8	0.0332464	THL	ALL
N84	Polyp of female genital tract	10.48	48.03	53.56	53.3354	58.73	78.87	0.0346286	UKB	ALL
N92	Excessive, frequent and irregular menstruation	0	27.845	37.32	37.6699	45.72	101.98	0.0253393	CHSS	ALL
N92	Excessive, frequent and irregular menstruation	11.8	40.7	45.4	44.4882	49	82.8	0.0697903	THL	ALL
N92	Excessive, frequent and irregular menstruation	9.4	41.53	45.96	45.0655	49.63	75.49	0.0587916	UKB	ALL
N94	Pain and other conditions associated with female genital organs and menstrual cycle	0	22.63	32.51	33.7495	41.04	100.24	0.0168568	CHSS	ALL
N94	Pain and other conditions associated with female genital organs and menstrual cycle	13.9	31.525	39.1	37.9974	44.575	64.7	0.00851462	THL	ALL
N94	Pain and other conditions associated with female genital organs and menstrual cycle	0	37.18	42.91	43.1556	48.69	78.11	0.0240456	UKB	ALL
N95	Menopausal and other perimenopausal disorders	18.24	49.7	54.27	57.1113	63	104.34	0.0202272	CHSS	ALL
N95	Menopausal and other perimenopausal disorders	20.2	53.5	58.15	59.7929	65	92.7	0.0325819	THL	ALL
N95	Menopausal and other perimenopausal disorders	7.95	50.49	54.39	54.9917	58.99	78.44	0.0731915	UKB	ALL
D64	Other anemias	2.51	61.75	75.76	71.1281	84.265	103.53	0.115411	CHSS	MDD
D64	Other anemias	36.3	54.3	65.45	64.7788	75.175	89.6	0.0292505	THL	MDD
D64	Other anemias	0	48.98	58.42	56.7436	66.235	78.5	0.0738974	UKB	MDD
E03	Other hypothyroidism	0	49.5375	61.22	60.2408	73.0125	100.48	0.134176	CHSS	MDD
E03	Other hypothyroidism	13	35	49	44.7119	54.5	68	0.15445	SHIP	MDD
E03	Other hypothyroidism	22.7	44.7	52.4	52.797	61.7	88.2	0.172943	THL	MDD
E03	Other hypothyroidism	0	43.94	51.755	51.1887	59.25	78.18	0.106423	UKB	MDD
E66	Overweight and obesity	0	48.1275	60.06	58.6533	71.09	99.7	0.265044	CHSS	MDD
E66	Overweight and obesity	10.2	44.95	53.2	52.3498	59.9	80.9	0.0771481	THL	MDD
E66	Overweight and obesity	1.25	49.45	56.68	56.0981	63.66	78.62	0.12204	UKB	MDD
E78	Disorders of lipoprotein metabolism and other lipidemias	0	51.54	60.79	60.1699	70.01	102.54	0.475913	CHSS	MDD
E78	Disorders of lipoprotein metabolism and other lipidemias	23	45.25	53.5	52.3486	60	74	0.458115	SHIP	MDD
E78	Disorders of lipoprotein metabolism and other lipidemias	19.5	53.85	61.65	61.4338	70.2	84.6	0.0745887	THL	MDD
E78	Disorders of lipoprotein metabolism and other lipidemias	0	51.1	57.5	56.708	62.85	79.39	0.26312	UKB	MDD
F10	Alcohol related disorders	0	39.47	50.615	50.3467	61.2	96.31	0.0839659	CHSS	MDD
F10	Alcohol related disorders	16.9	40.3	48	48.153	55.6	81.4	0.187569	THL	MDD
F10	Alcohol related disorders	6.49	44.585	52.725	52.0123	60.8025	77.27	0.0561852	UKB	MDD
F17	Nicotine dependence	0	33.85	46.05	45.5369	57.03	94.96	0.231606	CHSS	MDD
F17	Nicotine dependence	16	20	26	28.5181	33	68	0.217277	SHIP	MDD
F17	Nicotine dependence	29	46.9	55.1	55.1974	64.7	77.2	0.0142596	THL	MDD
F17	Nicotine dependence	10.62	45.82	52.88	52.9236	60.3725	78	0.153069	UKB	MDD
F20	Schizophrenia	0	32.625	44.045	45.2608	56.3325	92.54	0.0179806	CHSS	MDD
F20	Schizophrenia	13	36.25	47	47.0874	57.5	82.7	0.0840951	THL	MDD
F20	Schizophrenia	6.49	33.955	47.02	45.5291	56.105	77.67	0.0100812	UKB	MDD
F31	Bipolar disorder	1.44	38.09	50.38	50.3852	62.55	94.36	0.033862	CHSS	MDD
F31	Bipolar disorder	13.6	38.375	49.05	47.5864	55.225	83.3	0.064351	THL	MDD
F31	Bipolar disorder	17.73	47.485	54.59	54.5534	63.31	78.03	0.0190588	UKB	MDD
F32	Major depressive disorder, single episode	0	43.01	57.1	56.6401	71.56	103.65	0.946228	CHSS	MDD
F32	Major depressive disorder, single episode	14	35.75	45	46.5213	56	82	0.492147	SHIP	MDD
F32	Major depressive disorder, single episode	0	37.63	48.1	46.8101	57	79.64	0.979239	UKB	MDD
F33	Major depressive disorder, recurrent	0.73	42.06	54.4	53.816	65.895	97.03	0.136763	CHSS	MDD
F33	Major depressive disorder, recurrent	10	27.25	39.5	41.4588	55	91	0.507853	SHIP	MDD
F33	Major depressive disorder, recurrent	2.99	43.01	50.77	50.2178	57.985	78.59	0.0682864	UKB	MDD
F40	Phobic anxiety disorders	5.51	33.4925	45.91	45.1303	56.2	90.7	0.0282431	CHSS	MDD
F40	Phobic anxiety disorders	3	6	13	19.6224	30	74	0.374346	SHIP	MDD
F40	Phobic anxiety disorders	16.1	29.875	42.1	41.685	51.55	87.9	0.0438757	THL	MDD
F40	Phobic anxiety disorders	9.24	42.835	52.335	51.2683	61.1375	78.28	0.0166087	UKB	MDD
F41	Other anxiety disorders	0	38.63	52.09	52.5322	66.65	101.8	0.436135	CHSS	MDD
F41	Other anxiety disorders	5	39	51	48.2295	57	77	0.159686	SHIP	MDD
F41	Other anxiety disorders	12.7	38.6	49.2	48.2773	57.6	86.9	0.178793	THL	MDD
F41	Other anxiety disorders	8.16	46.65	54.61	54.0038	62.795	79.08	0.192029	UKB	MDD
F43	Reaction to severe stress, and adjustment disorders	0	40.17	52.27	51.9977	64.64	101.22	0.357152	CHSS	MDD
F43	Reaction to severe stress, and adjustment disorders	4	18.5	32	32.6842	45	67	0.0497382	SHIP	MDD
F43	Reaction to severe stress, and adjustment disorders	14.5	38.2	48.1	47.1827	56.15	86.6	0.137112	THL	MDD
F43	Reaction to severe stress, and adjustment disorders	4.5	43.6625	50.43	50.015	56.8675	77.34	0.0861482	UKB	MDD
F45	Somatoform disorders	0	40.28	53.51	52.6954	67.025	98.78	0.0218608	CHSS	MDD
F45	Somatoform disorders	5	22	38	38.3632	54	82	0.554974	SHIP	MDD
F45	Somatoform disorders	15.1	42.125	52.15	49.6228	56.225	82	0.033638	THL	MDD
F45	Somatoform disorders	10.68	45.3525	51.82	51.6195	59.3275	76.51	0.0123817	UKB	MDD
F5_DEPRESSIO	Major depressive disorder, single episode and/or recurrent	12.8	40.5	50.1	49.6694	57.5	95.8		THL	MDD
G40	Epilepsy and recurrent seizures	0	41.87	60.04	57.7085	76.2	98.87	0.0275858	CHSS	MDD
G40	Epilepsy and recurrent seizures	7.6	30.8	47.4	46.1314	61.275	86.5	0.0511883	THL	MDD
G40	Epilepsy and recurrent seizures	0.08	25.01	45.64	42.2204	58.87	77.73	0.0275128	UKB	MDD
G43	Migraine	0	34.86	46.305	46.2254	57.4725	95.53	0.0737034	CHSS	MDD
G43	Migraine	8.7	37.425	45.8	46.4315	55.025	85.2	0.047532	THL	MDD
G43	Migraine	0.41	20.89	38.45	36.9061	50.44	77.88	0.0860547	UKB	MDD
G47	Sleep disorders	14.22	59.3225	69.465	67.8891	78.1225	99.86	0.0303634	CHSS	MDD
G47	Sleep disorders	19.3	45.7	53	52.8885	60.4	80.9	0.108227	THL	MDD
G47	Sleep disorders	0.5	47.35	54.065	53.7599	61.23	77.54	0.0854375	UKB	MDD
G56	Mononeuropathies of upper limb	0	48.9525	58.89	59.3307	71.3275	93.56	0.0768839	CHSS	MDD
G56	Mononeuropathies of upper limb	6.3	44.1	52.1	52.132	58.3	86.3	0.0822669	THL	MDD
G56	Mononeuropathies of upper limb	4.5	47.59	54.3	53.7186	60.44	77.76	0.0798825	UKB	MDD
H10	Conjunctivitis	0	47.15	62.105	59.933	74.8	105.07	0.144354	CHSS	MDD
H10	Conjunctivitis	12.6	41.25	49.3	50.5698	61	86	0.0230347	THL	MDD
H10	Conjunctivitis	0.8	44	52.69	51.9248	60.11	78.03	0.0727378	UKB	MDD
H53	Visual disturbances	0	47.235	61.01	58.8779	72.215	99.93	0.122874	CHSS	MDD
H53	Visual disturbances	6.1	47.95	57.25	56.4064	67.7	90.9	0.0343693	THL	MDD
H53	Visual disturbances	5.16	47.525	56.485	55.0622	64.185	77.82	0.0353122	UKB	MDD
H65	Nonsuppurative otitis media	0	39.39	53.71	52.1463	66.2	94.92	0.047093	CHSS	MDD
H65	Nonsuppurative otitis media	1.3	29.3	41.7	38.4471	51.4	85.2	0.0124314	THL	MDD
H65	Nonsuppurative otitis media	3.08	42.45	50.21	49.9891	58.375	76.82	0.0187596	UKB	MDD
H66	Suppurative and unspecified otitis media	0	41.2075	54.1	53.5387	67.85	103.66	0.0478775	CHSS	MDD
H66	Suppurative and unspecified otitis media	0.4	13	40	35.2151	55	72.3	0.0193784	THL	MDD
H66	Suppurative and unspecified otitis media	0.74	42.53	51.33	50.1039	59.3675	77.41	0.0325815	UKB	MDD
H81	Disorders of vestibular function	1.48	54.12	67.94	65.4012	78.29	101.81	0.113206	CHSS	MDD
H81	Disorders of vestibular function	27.4	50.6	60.15	60.6759	71.625	82.8	0.0424132	THL	MDD
H81	Disorders of vestibular function	4.41	49.6875	57.475	56.5494	64.63	78.27	0.0384543	UKB	MDD
H91	Other and unspecified hearing loss	0	57.15	70.06	67.2822	80.59	103.21	0.11117	CHSS	MDD
H91	Other and unspecified hearing loss	28.9	57.35	69.45	66.7909	78.925	89.7	0.0160878	THL	MDD
H91	Other and unspecified hearing loss	2.33	51.2125	60.07	58.012	67	78.76	0.0415217	UKB	MDD
H93	Other disorders of ear, not elsewhere classified	8.57	51.13	62.72	61.3883	73.7	98.84	0.0595607	CHSS	MDD
H93	Other disorders of ear, not elsewhere classified	29.2	49.125	56.25	56.098	61.95	87.7	0.0182815	THL	MDD
H93	Other disorders of ear, not elsewhere classified	4.91	47.2775	54.68	53.6735	61.6375	78.71	0.0443646	UKB	MDD
I10	Essential (primary) hypertension	0	50.05	60.48	59.1148	70.02	99.03	0.465057	CHSS	MDD
I10	Essential (primary) hypertension	12	32.375	44	42.45	51	72.5	0.628272	SHIP	MDD
I10	Essential (primary) hypertension	14.5	51.55	60.2	60.062	69.8	93	0.253016	THL	MDD
I10	Essential (primary) hypertension	16.56	52.95	59.64	58.8761	65.47	79.46	0.327778	UKB	MDD
I49	Other cardiac arrhythmias	0	60.68	72.76	69.6175	81.59	100.85	0.0790679	CHSS	MDD
I49	Other cardiac arrhythmias	18.5	46.3	55.2	55.3356	65.05	85.9	0.0698355	THL	MDD
I49	Other cardiac arrhythmias	0	49.93	58.185	56.8291	65.5075	77.98	0.0230801	UKB	MDD
I63	Cerebral infarction	0	63.57	74.54	72.1037	83.46	100.98	0.0571435	CHSS	MDD
I63	Cerebral infarction	21.7	55.7	63.8	63.6087	73.4	86.6	0.0632541	THL	MDD
I63	Cerebral infarction	26.79	56.95	63.63	62.213	69.06	77.65	0.0188718	UKB	MDD
I69	Sequelae of cerebrovascular disease	5.68	65.08	75.82	72.8783	83.28	98.46	0.0260167	CHSS	MDD
I69	Sequelae of cerebrovascular disease	28	52.7	65.8	63.0044	74.3	86.8	0.0413163	THL	MDD
I69	Sequelae of cerebrovascular disease	34.17	55.325	62.34	61.648	69.435	78.15	0.0106236	UKB	MDD
I83	Varicose veins of lower extremities	15.15	52.095	63.92	62.6811	74.565	101	0.11363	CHSS	MDD
I83	Varicose veins of lower extremities	19.8	35.8	42.7	43.9661	51.35	81.1	0.103473	THL	MDD
I83	Varicose veins of lower extremities	0.49	44.225	53.17	51.9816	60.955	78.46	0.0542962	UKB	MDD
I95	Hypotension	0	59.15	76.16	70.5876	84.765	100.44	0.0432976	CHSS	MDD
I95	Hypotension	23.5	36.5	43.5	46.1214	55.75	83.5	0.269634	SHIP	MDD
I95	Hypotension	20.1	51.475	66.4	62.0357	75.175	85.9	0.0153565	THL	MDD
I95	Hypotension	10.48	56.125	63.88	62.243	69.5	78.75	0.0414282	UKB	MDD
J00	Acute nasopharyngitis [common cold]	0.15	43.975	59.11	57.7255	72.905	103.27	0.306242	CHSS	MDD
J00	Acute nasopharyngitis [common cold]	1.8	20.25	21.3	26.7279	29.3	69.3	0.0157221	THL	MDD
J00	Acute nasopharyngitis [common cold]	1.82	45.06	53.2	52.7597	61.685	77.67	0.0183855	UKB	MDD
J01	Acute sinusitis	0.52	39.165	51.87	51.2724	63.865	95.45	0.0589246	CHSS	MDD
J01	Acute sinusitis	3.7	28.1	42.6	42.5821	59.5	82.4	0.0530165	THL	MDD
J01	Acute sinusitis	4.23	43.05	50.84	50.4988	58.2	76.66	0.0889724	UKB	MDD
J03	Acute tonsillitis	0.46	27.625	38.98	40.8226	52.93	97.19	0.0700352	CHSS	MDD
J03	Acute tonsillitis	2.7	19.35	20.5	25.6111	32.6	57.2	0.0230347	THL	MDD
J03	Acute tonsillitis	0.58	14.48	37.92	34.1999	48.13	77.08	0.0498822	UKB	MDD
J06	Acute upper respiratory infections of multiple and unspecified sites	0.07	44.34	59.7	57.7314	73.22	105.13	0.196005	CHSS	MDD
J06	Acute upper respiratory infections of multiple and unspecified sites	0.4	20	35.15	38.3901	57.025	85.5	0.0775137	THL	MDD
J06	Acute upper respiratory infections of multiple and unspecified sites	0.59	45.67	53.4	52.9476	60.76	78.89	0.16994	UKB	MDD
J18	Pneumonia, unspecified organism	1.33	60.85	74.59	71.0607	84.45	104.24	0.0839871	CHSS	MDD
J18	Pneumonia, unspecified organism	1	47.975	62.55	58.4806	73.675	93.8	0.141133	THL	MDD
J18	Pneumonia, unspecified organism	0	44.8125	59.165	52.0868	67.4475	80.09	0.0780683	UKB	MDD
J20	Acute bronchitis	0.71	53.775	67.94	65.785	80.49	103.1	0.185976	CHSS	MDD
J20	Acute bronchitis	5.5	48.35	63	59.4756	73.4	92.1	0.0478976	THL	MDD
J20	Acute bronchitis	0.08	44.145	52.42	51.7882	60.38	76.54	0.0190588	UKB	MDD
J30	Vasomotor and allergic rhinitis	0	40.13	55.41	53.7148	68.44	97.89	0.113248	CHSS	MDD
J30	Vasomotor and allergic rhinitis	3	15	29	30.4054	42	75	0.0968586	SHIP	MDD
J30	Vasomotor and allergic rhinitis	13.6	32.8	40.2	40.6242	50.85	76.8	0.0347349	THL	MDD
J30	Vasomotor and allergic rhinitis	0	18.39	36.45	35.5746	50.97	78.17	0.126024	UKB	MDD
J31	Chronic rhinitis, nasopharyngitis and pharyngitis	13.63	52.36	64.48	62.1695	74.6525	95.73	0.0133582	CHSS	MDD
J31	Chronic rhinitis, nasopharyngitis and pharyngitis	11.8	38.3	47.5	47.7406	58.9	79.3	0.0252285	THL	MDD
J31	Chronic rhinitis, nasopharyngitis and pharyngitis	9.82	45.14	53.12	52.7565	61.38	76.45	0.020817	UKB	MDD
J44	Other chronic obstructive pulmonary disease	0.11	55.75	66.29	65.4114	76.57	100.65	0.103855	CHSS	MDD
J44	Other chronic obstructive pulmonary disease	45	51.25	59.5	57.625	63.25	69	0.0209424	SHIP	MDD
J44	Other chronic obstructive pulmonary disease	1	56.9	64.5	64.1039	72.9	88.9	0.0464351	THL	MDD
J44	Other chronic obstructive pulmonary disease	1.25	56	62.03	61.3114	67.64	78.93	0.0658549	UKB	MDD
J45	Asthma	0	33.1975	50.205	49.039	66.02	104.26	0.0869344	CHSS	MDD
J45	Asthma	3	34.5	44	43.1	57.25	76	0.209424	SHIP	MDD
J45	Asthma	0.5	40	51.7	49.6018	61.6	81.7	0.122852	THL	MDD
J45	Asthma	0	24.38	40.52	38.3612	53.53	78.61	0.195769	UKB	MDD
K21	Gastro-esophageal reflux disease	3.49	54.3375	65.005	64.018	75.3925	105.49	0.0793859	CHSS	MDD
K21	Gastro-esophageal reflux disease	24	44.475	53.7	53.3549	61.175	83.8	0.0899452	THL	MDD
K21	Gastro-esophageal reflux disease	0.5	47.61	55.58	54.5398	62.58	78.55	0.202428	UKB	MDD
K29	Gastritis and duodenitis	0.57	47.2	61.07	59.4792	73.77	100.45	0.0944192	CHSS	MDD
K29	Gastritis and duodenitis	16	46.65	56.7	56.4643	66.65	89.8	0.0727605	THL	MDD
K29	Gastritis and duodenitis	6.16	50.01	57.695	56.7402	64.34	79.35	0.160139	UKB	MDD
K35	Acute appendicitis	2.88	38.38	51.74	51.5471	65.62	94.24	0.0105806	CHSS	MDD
K35	Acute appendicitis	8.2	23.2	35.9	35.9226	48.225	87.3	0.0760512	THL	MDD
K35	Acute appendicitis	6.31	43.37	51.9	50.286	59.355	78.32	0.0118767	UKB	MDD
K43	Ventral hernia	0	52.8	64.62	62.9767	75.04	95.89	0.0291972	CHSS	MDD
K43	Ventral hernia	22.3	47.3	57.25	56.3	66.05	85.1	0.0241316	THL	MDD
K43	Ventral hernia	10.06	50.8725	57.58	57.3999	64.8325	78.98	0.0187783	UKB	MDD
K44	Diaphragmatic hernia	0	55.4825	66.51	65.0561	76.5325	102.19	0.118231	CHSS	MDD
K44	Diaphragmatic hernia	25	52.65	59.1	58.8845	67	84.2	0.03766	THL	MDD
K44	Diaphragmatic hernia	0.49	49.665	57.4	56.4751	64.56	78.6	0.139042	UKB	MDD
K52	Other and unspecified noninfective gastroenteritis and colitis	0.76	45.865	63.445	61.082	78.17	104.17	0.127476	CHSS	MDD
K52	Other and unspecified noninfective gastroenteritis and colitis	15.7	43.5	53.9	55.3667	70.2	89.4	0.020841	THL	MDD
K52	Other and unspecified noninfective gastroenteritis and colitis	6.49	47.86	55.44	54.6308	62.45	77.2	0.0902069	UKB	MDD
K56	Paralytic ileus and intestinal obstruction without hernia	0	61.77	75.84	71.6937	84.58	104.19	0.0341164	CHSS	MDD
K56	Paralytic ileus and intestinal obstruction without hernia	23.9	48.4	60.6	58.4696	71	85.6	0.0288848	THL	MDD
K56	Paralytic ileus and intestinal obstruction without hernia	0	52.665	61.015	59.1888	67.1475	78.75	0.0199379	UKB	MDD
K58	Irritable bowel syndrome	0	44.46	57.18	55.7877	68.335	95.5	0.0392477	CHSS	MDD
K58	Irritable bowel syndrome	21	41.4	51.7	50.6439	62.7	79.2	0.0391225	THL	MDD
K58	Irritable bowel syndrome	0.41	38.1075	46.93	46.4436	55.56	78.47	0.137134	UKB	MDD
K59	Other functional intestinal disorders	0	53.805	69.235	65.5548	80.5075	101.68	0.145244	CHSS	MDD
K59	Other functional intestinal disorders	1.8	50.8	62.65	60.402	72.75	88.6	0.0548446	THL	MDD
K59	Other functional intestinal disorders	0	51.24	59.45	58.1118	66.47	78.76	0.0922642	UKB	MDD
K60	Fissure and fistula of anal and rectal regions	0	38.265	50.8	50.824	63.2325	98.22	0.0279462	CHSS	MDD
K60	Fissure and fistula of anal and rectal regions	0.6	35.5	43.2	44.4307	55.9	81.5	0.0274223	THL	MDD
K60	Fissure and fistula of anal and rectal regions	0.96	42.955	50.88	50.1145	58.325	77.54	0.0205551	UKB	MDD
K62	Other diseases of anus and rectum	0.12	50.685	64.13	62.8972	77.2525	103.39	0.0709894	CHSS	MDD
K62	Other diseases of anus and rectum	3	42.525	58.2	54.8344	67.325	82.8	0.0234004	THL	MDD
K62	Other diseases of anus and rectum	0.59	48.975	55.96	55.4609	62.84	78.6	0.118487	UKB	MDD
K76	Other diseases of liver	0	51.52	60.9	60.6836	70.99	97.77	0.0807218	CHSS	MDD
K76	Other diseases of liver	28.8	48.075	54.6	52.2711	58.375	72	0.013894	THL	MDD
K76	Other diseases of liver	16.89	52.54	59.235	59.0725	66.08	78.65	0.0350129	UKB	MDD
K80	Cholelithiasis	0	52.29	65.44	63.4653	77.02	104.43	0.0882278	CHSS	MDD
K80	Cholelithiasis	16.7	40.1	49.7	50.1309	59.6	90.3	0.110055	THL	MDD
K80	Cholelithiasis	0.86	47.345	55.15	54.0637	62.205	79.4	0.0861669	UKB	MDD
L20	Atopic dermatitis	0	38.28	54.74	53.2048	70.89	102.24	0.0358127	CHSS	MDD
L20	Atopic dermatitis	0.5	21	34.3	34.7901	49.4	82.6	0.0296161	THL	MDD
L20	Atopic dermatitis	0.17	41.24	51.14	48.9365	59.25	78.62	0.0422512	UKB	MDD
L29	Pruritus	2.38	48.91	64.52	61.897	77.095	101.93	0.0534965	CHSS	MDD
L29	Pruritus	11.9	51.675	58.1	55.5833	65.05	74.8	0.0109689	THL	MDD
L29	Pruritus	5.71	47.615	55.655	54.9758	63.38	78.21	0.0457487	UKB	MDD
L30	Other and unspecified dermatitis	4.15	46.345	62.23	59.1965	73.795	101.05	0.0145668	CHSS	MDD
L30	Other and unspecified dermatitis	8.6	48.5	56.9	55.5678	63.975	85.9	0.0636197	THL	MDD
L30	Other and unspecified dermatitis	0	36.2025	49.62	45.3112	59.1875	79.04	0.139341	UKB	MDD
L40	Psoriasis	1.69	44.1925	56.22	55.3113	67.8925	95.16	0.0429159	CHSS	MDD
L40	Psoriasis	16.5	46.975	51.8	52.0143	59.6	76.8	0.0255941	THL	MDD
L40	Psoriasis	0.08	30.46	47.62	43.7039	57.78	78.13	0.0409419	UKB	MDD
L50	Urticaria	3.36	43.47	57.61	56.4767	71.07	97.49	0.0522667	CHSS	MDD
L50	Urticaria	0.8	36.075	45.15	45.1797	57.7	85.4	0.0270567	THL	MDD
L50	Urticaria	0.58	43.265	51.85	50.4978	60.2	77.37	0.035574	UKB	MDD
L57	Skin changes due to chronic exposure to nonionizing radiation	11.3	66.98	75.16	74.1052	82.455	99.95	0.0404987	CHSS	MDD
L57	Skin changes due to chronic exposure to nonionizing radiation	42.1	61.7	68.3	67.3919	74.1	96.6	0.0226691	THL	MDD
L57	Skin changes due to chronic exposure to nonionizing radiation	30.18	55.37	61.33	60.5985	66.82	77.9	0.0403434	UKB	MDD
L72	Follicular cysts of skin and subcutaneous tissue	0	45	56.61	56.2105	68.785	97.77	0.0499343	CHSS	MDD
L72	Follicular cysts of skin and subcutaneous tissue	22.9	41	50.2	50.1242	59.2	71.2	0.0120658	THL	MDD
L72	Follicular cysts of skin and subcutaneous tissue	5.83	46.375	53.73	53.3813	60.725	78.05	0.037089	UKB	MDD
L82	Seborrheic keratosis	6.6	60.8675	70.215	69.2465	79.7425	101.49	0.0431703	CHSS	MDD
L82	Seborrheic keratosis	40	53.7	60.8	63.0162	70.9	95	0.0135283	THL	MDD
L82	Seborrheic keratosis	18.54	53.2675	59.625	58.8481	65.2025	78.27	0.0733924	UKB	MDD
L98	Other disorders of skin and subcutaneous tissue, not elsewhere classified	0.04	53.895	69.02	66.2421	81.15	104.37	0.045948	CHSS	MDD
L98	Other disorders of skin and subcutaneous tissue, not elsewhere classified	16.7	40.3	51.3	49.1707	59.8	78.6	0.0149909	THL	MDD
L98	Other disorders of skin and subcutaneous tissue, not elsewhere classified	5.66	49.95	57.345	56.3618	63.81	78.65	0.119852	UKB	MDD
M06	Other rheumatoid arthritis	0	48.665	60.935	59.3229	72.3425	93.62	0.0180654	CHSS	MDD
M06	Other rheumatoid arthritis	17.9	40.75	50.4	50.0886	61.3	82.9	0.0127971	THL	MDD
M06	Other rheumatoid arthritis	2.41	44.19	53.76	52.1188	62.7925	78.84	0.0316463	UKB	MDD
M10	Gout	0	58.56	68.38	67.3643	78.07	98.02	0.029282	CHSS	MDD
M10	Gout	41.9	54.1	60.2	61.6653	69.7	85.4	0.0179159	THL	MDD
M10	Gout	9.57	47.31	56.01	54.7549	63.705	78.41	0.0365653	UKB	MDD
M15	Polyosteoarthritis	0	59.82	69.75	68.7242	78.64	102.78	0.163034	CHSS	MDD
M15	Polyosteoarthritis	32.5	55.725	61.45	61.8638	68.3	82.8	0.0212066	THL	MDD
M15	Polyosteoarthritis	28.71	55.185	61.35	60.7769	67.165	78.6	0.0378371	UKB	MDD
M17	Osteoarthritis of knee	0	60.77	69.43	68.0843	76.97	98.81	0.155909	CHSS	MDD
M17	Osteoarthritis of knee	18.4	53.2	58.9	59.3199	67.55	88.7	0.121024	THL	MDD
M17	Osteoarthritis of knee	26.59	54.1725	60.435	59.784	66.1775	78.9	0.0984177	UKB	MDD
M20	Acquired deformities of fingers and toes	0.81	55.01	64.03	63.1189	73.04	96.07	0.0567618	CHSS	MDD
M20	Acquired deformities of fingers and toes	14.9	44.725	52.9	52.1655	61.725	78.2	0.0636197	THL	MDD
M20	Acquired deformities of fingers and toes	4.57	50.9	57.22	56.0522	62.87	77.67	0.0615157	UKB	MDD
M24	Other specific joint derangements	13.06	52.39	66.29	63.6852	78.32	98.02	0.0190195	CHSS	MDD
M24	Other specific joint derangements	7.7	23	32	35.1049	50.9	71.1	0.0149909	THL	MDD
M24	Other specific joint derangements	9.74	46.9	54.81	53.7885	61.91	74.92	0.0136348	UKB	MDD
M35	Other systemic involvement of connective tissue	4	58.64	69.69	68.0323	79.035	102.93	0.0298333	CHSS	MDD
M35	Other systemic involvement of connective tissue	28.1	44	54.2	54.3764	65	83.2	0.0325411	THL	MDD
M35	Other systemic involvement of connective tissue	13.32	53.39	60.79	59.4522	67.08	78.55	0.0165526	UKB	MDD
M48	Other spondylopathies	20.71	62.1125	72.27	70.7504	80.4225	98.39	0.0529664	CHSS	MDD
M48	Other spondylopathies	29.2	52.4	59.8	60.8593	69.2	88.8	0.0691042	THL	MDD
M48	Other spondylopathies	2.08	48.1	57.67	55.7147	65.39	78.82	0.0439345	UKB	MDD
M51	Thoracic, thoracolumbar, and lumbosacral intervertebral disc disorders	2.57	48.44	58.79	58.8226	69.905	104.28	0.0728341	CHSS	MDD
M51	Thoracic, thoracolumbar, and lumbosacral intervertebral disc disorders	21.5	41.5	48.7	49.447	56.6	86.5	0.166362	THL	MDD
M51	Thoracic, thoracolumbar, and lumbosacral intervertebral disc disorders	3.49	40.45	50.875	49.7793	60.5125	78.82	0.0790783	UKB	MDD
M54	Dorsalgia	0	44.91	58.14	57.4525	71.22	102.88	0.49841	CHSS	MDD
M54	Dorsalgia	16.9	43.1	52.7	52.1981	60.8	90.2	0.232907	THL	MDD
M54	Dorsalgia	5.16	43.55	51.92	51.3511	60.0775	78.86	0.242883	UKB	MDD
M72	Fibroblastic disorders	7.17	49.59	59.1	59.1682	69.13	94.77	0.0273313	CHSS	MDD
M72	Fibroblastic disorders	13.7	36.825	48.45	47.8853	57.65	79.3	0.0248629	THL	MDD
M72	Fibroblastic disorders	0.91	50.1275	56.9	56.2824	63.095	78.2	0.0620955	UKB	MDD
M75	Shoulder lesions	0	51.76	62.56	61.9117	73.155	100.51	0.163861	CHSS	MDD
M75	Shoulder lesions	27.8	47.8	53.8	54.3866	59.8	82.2	0.120293	THL	MDD
M75	Shoulder lesions	20.35	49.83	55.91	55.9389	62.5	77.7	0.0980997	UKB	MDD
M77	Other enthesopathies	0.79	46.305	55.41	55.642	66.345	97.81	0.0845384	CHSS	MDD
M77	Other enthesopathies	7.6	42.1	47.1	46.8026	52.8	81	0.0420475	THL	MDD
M77	Other enthesopathies	5.57	45.94	51.83	51.9507	58.25	78.3	0.102738	UKB	MDD
M79	Other and unspecified soft tissue disorders, not elsewhere classified	0	47.98	60.84	60.3695	74.69	104.91	0.257432	CHSS	MDD
M79	Other and unspecified soft tissue disorders, not elsewhere classified	18.5	46.3	53.9	54.6439	62.525	90	0.126508	THL	MDD
M79	Other and unspecified soft tissue disorders, not elsewhere classified	2.78	47.78	55.04	54.5897	61.985	78.75	0.267591	UKB	MDD
N17	Acute kidney failure	0.67	70.745	80.73	77.3655	87.0025	103.29	0.0717527	CHSS	MDD
N17	Acute kidney failure	37.4	53.425	60.65	62.5607	73.675	82.9	0.0102377	THL	MDD
N17	Acute kidney failure	20.06	60.2	66.63	64.9737	71.23	78.98	0.0341338	UKB	MDD
N18	Chronic kidney disease (CKD)	0.47	66.17	76.28	73.4766	83.855	103.21	0.105127	CHSS	MDD
N18	Chronic kidney disease (CKD)	22	43.875	57	53.1562	61.75	72.5	0.125654	SHIP	MDD
N18	Chronic kidney disease (CKD)	40.1	64.5	71.1	70.4143	81	88	0.00767824	THL	MDD
N18	Chronic kidney disease (CKD)	14.49	58.53	64.39	63.1698	68.795	79.29	0.0556428	UKB	MDD
N30	Cystitis	0.15	50.11	66.22	62.8656	77.89	101.31	0.125249	CHSS	MDD
N30	Cystitis	16.3	49.5	68.1	62.8752	77.6	91.4	0.0500914	THL	MDD
N30	Cystitis	3.75	44.725	53.5	52.5469	61.925	77.98	0.0604309	UKB	MDD
N40	Benign prostatic hyperplasia	19.22	59.5	67.12	66.8827	74.5	101.66	0.0917052	CHSS	MDD
N40	Benign prostatic hyperplasia	20.7	58.125	65.15	64.9071	72.175	88.4	0.0563071	THL	MDD
N40	Benign prostatic hyperplasia	22.55	55.8375	61.12	60.8163	66.16	79.3	0.0537912	UKB	MDD
N64	Other disorders of breast	6.45	41.0825	53.535	54.0422	68.505	95.64	0.0326958	CHSS	MDD
N64	Other disorders of breast	21.7	36.425	43.2	47.5107	59.125	80.7	0.0102377	THL	MDD
N64	Other disorders of breast	15.15	42.47	49.44	49.848	57.24	78.38	0.0492462	UKB	MDD
N76	Other inflammation of vagina and vulva	0.53	34.465	49.45	50.8343	66.995	99.56	0.0237479	CHSS	MDD
N76	Other inflammation of vagina and vulva	15.4	29.9	34.2	37.9708	47.75	70.1	0.0175503	THL	MDD
N76	Other inflammation of vagina and vulva	9.17	41.3675	48.875	48.9851	56.585	74.61	0.0203494	UKB	MDD
N81	Female genital prolapse	26.18	58.82	67.58	66.3996	75.185	100.4	0.0257623	CHSS	MDD
N81	Female genital prolapse	31.2	46.8	54.1	55.2333	62.9	83.3	0.0471664	THL	MDD
N81	Female genital prolapse	26.64	50.67	56.98	56.6124	63.02	77.77	0.0548199	UKB	MDD
N84	Polyp of female genital tract	19.75	46.5725	56.165	56.6677	66.355	97.24	0.0142912	CHSS	MDD
N84	Polyp of female genital tract	21.1	45.3	51.8	51.9705	59.35	79.4	0.0347349	THL	MDD
N84	Polyp of female genital tract	16.98	47.3325	52.715	52.447	57.98	75.8	0.0473946	UKB	MDD
N92	Excessive, frequent and irregular menstruation	0	34.6925	43.345	44.325	50.3825	97.75	0.0467749	CHSS	MDD
N92	Excessive, frequent and irregular menstruation	13.9	38.45	43.9	42.8281	47.7	60.9	0.107861	THL	MDD
N92	Excessive, frequent and irregular menstruation	9.4	40.52	45.12	44.1274	48.92	72.61	0.104347	UKB	MDD
N94	Pain and other conditions associated with female genital organs and menstrual cycle	0	30.5425	40.05	42.2182	51.655	96.7	0.0282007	CHSS	MDD
N94	Pain and other conditions associated with female genital organs and menstrual cycle	15.8	29.7	37.9	36.0824	42.75	52.6	0.0186472	THL	MDD
N94	Pain and other conditions associated with female genital organs and menstrual cycle	0.33	36.25	41.83	41.9146	46.94	76.87	0.0544084	UKB	MDD
N95	Menopausal and other perimenopausal disorders	18.73	50.44	55.685	58.5892	65.615	100.39	0.0628896	CHSS	MDD
N95	Menopausal and other perimenopausal disorders	43.3	53.7	57.1	58.7953	62.9	82.6	0.0464351	THL	MDD
N95	Menopausal and other perimenopausal disorders	16.98	49.3975	53.28	53.9571	57.8925	77.96	0.125463	UKB	MDD

## Sheet: 3_Cross-cohort_relevance_scores
Variable	Interval indicator of variable	Disease ICD-10 code	Interval	Probability of strong relevance w.r.t. MDD (cross-cohort relevance score)
Sex	Sex	NA	1	0.594435
Income	Income	NA	1	0.667726
interval1.D64	interval1	D64	1	0.207629
interval1.E03	interval1	E03	1	0.490952
interval1.E66	interval1	E66	1	0.514122
interval1.E78	interval1	E78	1	0.242673
interval1.F10	interval1	F10	1	0.537501
interval1.F17	interval1	F17	1	0.538888
interval1.F41	interval1	F41	1	1
interval1.F43	interval1	F43	1	0.996442
interval1.G40	interval1	G40	1	0.357502
interval1.G43	interval1	G43	1	0.587172
interval1.G56	interval1	G56	1	0.241626
interval1.H10	interval1	H10	1	0.281522
interval1.H53	interval1	H53	1	0.538474
interval1.H65	interval1	H65	1	0.537491
interval1.H66	interval1	H66	1	0.487149
interval1.H81	interval1	H81	1	0.217475
interval1.H91	interval1	H91	1	0.168141
interval1.H93	interval1	H93	1	0.158599
interval1.I10	interval1	I10	1	0.211192
interval1.I49	interval1	I49	1	0.222648
interval1.I63	interval1	I63	1	0.260996
interval1.I83	interval1	I83	1	0.223732
interval1.I95	interval1	I95	1	0.306704
interval1.J00	interval1	J00	1	0.257687
interval1.J01	interval1	J01	1	0.546747
interval1.J03	interval1	J03	1	0.72973
interval1.J06	interval1	J06	1	0.584992
interval1.J18	interval1	J18	1	0.482417
interval1.J20	interval1	J20	1	0.471248
interval1.J30	interval1	J30	1	0.703677
interval1.J44	interval1	J44	1	0.317264
interval1.J45	interval1	J45	1	0.750012
interval1.K21	interval1	K21	1	0.426771
interval1.K29	interval1	K29	1	0.21998
interval1.K43	interval1	K43	1	0.460557
interval1.K44	interval1	K44	1	0.244155
interval1.K52	interval1	K52	1	0.22367
interval1.K56	interval1	K56	1	0.179363
interval1.K58	interval1	K58	1	0.409958
interval1.K59	interval1	K59	1	0.23038
interval1.K60	interval1	K60	1	0.181343
interval1.K62	interval1	K62	1	0.232775
interval1.K76	interval1	K76	1	0.301806
interval1.K80	interval1	K80	1	0.236866
interval1.L20	interval1	L20	1	0.185839
interval1.L29	interval1	L29	1	0.278717
interval1.L30	interval1	L30	1	0.548071
interval1.L40	interval1	L40	1	0.0966107
interval1.L50	interval1	L50	1	0.339331
interval1.L57	interval1	L57	1	0.275775
interval1.L72	interval1	L72	1	0.22363
interval1.L82	interval1	L82	1	0.289739
interval1.L98	interval1	L98	1	0.193764
interval1.M10	interval1	M10	1	0.533441
interval1.M15	interval1	M15	1	0.380628
interval1.M17	interval1	M17	1	0.223994
interval1.M20	interval1	M20	1	0.242078
interval1.M48	interval1	M48	1	0.185253
interval1.M51	interval1	M51	1	0.153944
interval1.M54	interval1	M54	1	0.358052
interval1.M72	interval1	M72	1	0.216581
interval1.M75	interval1	M75	1	0.382661
interval1.M77	interval1	M77	1	0.328523
interval1.M79	interval1	M79	1	0.676191
interval1.N17	interval1	N17	1	0.299834
interval1.N18	interval1	N18	1	0.250667
interval1.N30	interval1	N30	1	0.427956
interval1.N40	interval1	N40	1	0.27723
interval1.N64	interval1	N64	1	0.61271
interval1.N76	interval1	N76	1	0.233089
interval1.N92	interval1	N92	1	0.198923
interval1.N94	interval1	N94	1	0.504627
interval1.N95	interval1	N95	1	0.314981
interval1.F20	interval1	F20	1	1
interval1.F31	interval1	F31	1	0.617285
interval1.F40	interval1	F40	1	0.996332
interval1.F45	interval1	F45	1	0.191534
interval1.G47	interval1	G47	1	0.431321
interval1.I69	interval1	I69	1	0.105805
interval1.J31	interval1	J31	1	0.482109
interval1.K35	interval1	K35	1	0.128864
interval1.M06	interval1	M06	1	0.15675
interval1.M24	interval1	M24	1	0.268155
interval1.M35	interval1	M35	1	0.361547
interval1.N81	interval1	N81	1	0.33795
interval1.N84	interval1	N84	1	0.273644
Sex	Sex	NA	2	1
Income	Income	NA	2	0.593333
interval2.D64	interval2	D64	2	0.145307
interval2.E03	interval2	E03	2	0.666467
interval2.E66	interval2	E66	2	0.90324
interval2.E78	interval2	E78	2	0.607976
interval2.F10	interval2	F10	2	0.932132
interval2.F17	interval2	F17	2	0.679072
interval2.F41	interval2	F41	2	0.666667
interval2.F43	interval2	F43	2	1
interval2.G40	interval2	G40	2	0.0694908
interval2.G43	interval2	G43	2	0.522212
interval2.G56	interval2	G56	2	0.00252365
interval2.H10	interval2	H10	2	0.177708
interval2.H53	interval2	H53	2	0.369519
interval2.H65	interval2	H65	2	0.0889457
interval2.H66	interval2	H66	2	0.333856
interval2.H81	interval2	H81	2	0.00153206
interval2.H91	interval2	H91	2	0.273224
interval2.H93	interval2	H93	2	0.0831599
interval2.I10	interval2	I10	2	0.313948
interval2.I49	interval2	I49	2	0.0116993
interval2.I63	interval2	I63	2	0.0250872
interval2.I83	interval2	I83	2	0.00494119
interval2.I95	interval2	I95	2	0.36688
interval2.J00	interval2	J00	2	0.255248
interval2.J01	interval2	J01	2	0.593139
interval2.J03	interval2	J03	2	0.30154
interval2.J06	interval2	J06	2	0.750867
interval2.J18	interval2	J18	2	0.359907
interval2.J20	interval2	J20	2	0.337761
interval2.J30	interval2	J30	2	0.664874
interval2.J44	interval2	J44	2	0.0163551
interval2.J45	interval2	J45	2	0.58681
interval2.K21	interval2	K21	2	0.725603
interval2.K29	interval2	K29	2	0.216038
interval2.K43	interval2	K43	2	0.006751
interval2.K44	interval2	K44	2	0.00703172
interval2.K52	interval2	K52	2	0.0947686
interval2.K56	interval2	K56	2	0.0373729
interval2.K58	interval2	K58	2	0.339967
interval2.K59	interval2	K59	2	0.0195062
interval2.K60	interval2	K60	2	0.269061
interval2.K62	interval2	K62	2	0.118576
interval2.K76	interval2	K76	2	0.00877707
interval2.K80	interval2	K80	2	0.00884977
interval2.L20	interval2	L20	2	0.0293748
interval2.L29	interval2	L29	2	0.0776984
interval2.L30	interval2	L30	2	0.321978
interval2.L40	interval2	L40	2	0.36384
interval2.L50	interval2	L50	2	0.00470556
interval2.L57	interval2	L57	2	0.0143974
interval2.L72	interval2	L72	2	0.00246442
interval2.L82	interval2	L82	2	0.0250311
interval2.L98	interval2	L98	2	0.00467197
interval2.M10	interval2	M10	2	0.229375
interval2.M15	interval2	M15	2	0.0218437
interval2.M17	interval2	M17	2	0.0086021
interval2.M20	interval2	M20	2	0.0255748
interval2.M48	interval2	M48	2	0.543157
interval2.M51	interval2	M51	2	0.669599
interval2.M54	interval2	M54	2	1
interval2.M72	interval2	M72	2	0.00559746
interval2.M75	interval2	M75	2	0.266992
interval2.M77	interval2	M77	2	0.268155
interval2.M79	interval2	M79	2	0.950369
interval2.N17	interval2	N17	2	0.126441
interval2.N18	interval2	N18	2	0.229945
interval2.N30	interval2	N30	2	0.13409
interval2.N40	interval2	N40	2	0.0216507
interval2.N64	interval2	N64	2	0.0362682
interval2.N76	interval2	N76	2	0.321532
interval2.N92	interval2	N92	2	0.611377
interval2.N94	interval2	N94	2	0.40996
interval2.N95	interval2	N95	2	0.0202292
interval2.F20	interval2	F20	2	1
interval2.F31	interval2	F31	2	1
interval2.F40	interval2	F40	2	1
interval2.F45	interval2	F45	2	0.0703872
interval2.G47	interval2	G47	2	0.664282
interval2.I69	interval2	I69	2	0.0236454
interval2.J31	interval2	J31	2	0.0279751
interval2.K35	interval2	K35	2	0.0211784
interval2.M06	interval2	M06	2	0.182826
interval2.M24	interval2	M24	2	0.267584
interval2.M35	interval2	M35	2	0.26637
interval2.N81	interval2	N81	2	0.00844977
interval2.N84	interval2	N84	2	0.0269691
interval1.D64	interval1	D64	2	0.0208947
interval1.E03	interval1	E03	2	0.639846
interval1.E66	interval1	E66	2	0.197175
interval1.E78	interval1	E78	2	0.5
interval1.F10	interval1	F10	2	0.50732
interval1.F17	interval1	F17	2	0.406307
interval1.F41	interval1	F41	2	0.699404
interval1.F43	interval1	F43	2	0.902009
interval1.G40	interval1	G40	2	0.0711837
interval1.G43	interval1	G43	2	0.330547
interval1.G56	interval1	G56	2	0.0592309
interval1.H10	interval1	H10	2	0.228742
interval1.H53	interval1	H53	2	0.113624
interval1.H65	interval1	H65	2	0.0296356
interval1.H66	interval1	H66	2	0.00377803
interval1.H81	interval1	H81	2	0.027335
interval1.H91	interval1	H91	2	0.0180247
interval1.H93	interval1	H93	2	0.0019403
interval1.I10	interval1	I10	2	0.012804
interval1.I49	interval1	I49	2	0.0148453
interval1.I63	interval1	I63	2	0.0545547
interval1.I83	interval1	I83	2	0.0210502
interval1.I95	interval1	I95	2	0.12384
interval1.J00	interval1	J00	2	0.118451
interval1.J01	interval1	J01	2	0.00906448
interval1.J03	interval1	J03	2	0.0374381
interval1.J06	interval1	J06	2	0.196419
interval1.J18	interval1	J18	2	0.174266
interval1.J20	interval1	J20	2	0.0819006
interval1.J30	interval1	J30	2	0.0364141
interval1.J44	interval1	J44	2	0.0171011
interval1.J45	interval1	J45	2	0.407349
interval1.K21	interval1	K21	2	0.400123
interval1.K29	interval1	K29	2	0.0370005
interval1.K43	interval1	K43	2	0.0213523
interval1.K44	interval1	K44	2	0.0021538
interval1.K52	interval1	K52	2	0.0357811
interval1.K56	interval1	K56	2	0.0583048
interval1.K58	interval1	K58	2	0.143014
interval1.K59	interval1	K59	2	0.025896
interval1.K60	interval1	K60	2	0.0962652
interval1.K62	interval1	K62	2	0.166295
interval1.K76	interval1	K76	2	0.0124714
interval1.K80	interval1	K80	2	0.0260497
interval1.L20	interval1	L20	2	0.0401501
interval1.L29	interval1	L29	2	0.0291328
interval1.L30	interval1	L30	2	0.0583408
interval1.L40	interval1	L40	2	0.0997761
interval1.L50	interval1	L50	2	0.0129349
interval1.L57	interval1	L57	2	0.0101561
interval1.L72	interval1	L72	2	0.00480508
interval1.L82	interval1	L82	2	0.0100515
interval1.L98	interval1	L98	2	0.018125
interval1.M10	interval1	M10	2	0.0398459
interval1.M15	interval1	M15	2	0.0215021
interval1.M17	interval1	M17	2	0.0578599
interval1.M20	interval1	M20	2	0.0136801
interval1.M48	interval1	M48	2	0.557425
interval1.M51	interval1	M51	2	0.417676
interval1.M54	interval1	M54	2	0.370174
interval1.M72	interval1	M72	2	0.0197512
interval1.M75	interval1	M75	2	0.0061664
interval1.M77	interval1	M77	2	0.00928049
interval1.M79	interval1	M79	2	0.210014
interval1.N17	interval1	N17	2	0.0129109
interval1.N18	interval1	N18	2	0.327588
interval1.N30	interval1	N30	2	0.0889232
interval1.N40	interval1	N40	2	0.238988
interval1.N64	interval1	N64	2	0.0279298
interval1.N76	interval1	N76	2	0.310994
interval1.N92	interval1	N92	2	0.0807608
interval1.N94	interval1	N94	2	0.181871
interval1.N95	interval1	N95	2	0.0069173
interval1.F20	interval1	F20	2	0.928062
interval1.F31	interval1	F31	2	0.666667
interval1.F40	interval1	F40	2	0.666667
interval1.F45	interval1	F45	2	0.0289746
interval1.I69	interval1	I69	2	8.48e-05
interval1.J31	interval1	J31	2	0.0365565
interval1.K35	interval1	K35	2	0.0196444
interval1.M06	interval1	M06	2	0.0170954
interval1.M24	interval1	M24	2	0.0101962
interval1.M35	interval1	M35	2	0.287653
interval1.N81	interval1	N81	2	0.0124324
interval1.N84	interval1	N84	2	0.00506784
Sex	Sex	NA	3	1
Income	Income	NA	3	0.333481
interval3.D64	interval3	D64	3	0.0002325
interval3.E03	interval3	E03	3	0.581504
interval3.E66	interval3	E66	3	0.215081
interval3.E78	interval3	E78	3	0.641215
interval3.F10	interval3	F10	3	0.655622
interval3.F17	interval3	F17	3	0.337533
interval3.F41	interval3	F41	3	1
interval3.F43	interval3	F43	3	1
interval3.G40	interval3	G40	3	7.63667e-05
interval3.G43	interval3	G43	3	0.127064
interval3.G56	interval3	G56	3	0.0257304
interval3.H10	interval3	H10	3	0.0338249
interval3.H53	interval3	H53	3	0.0039879
interval3.H65	interval3	H65	3	0.0027859
interval3.H66	interval3	H66	3	0.336791
interval3.H81	interval3	H81	3	0.049376
interval3.H91	interval3	H91	3	0.00694663
interval3.H93	interval3	H93	3	0.0460475
interval3.I10	interval3	I10	3	0.666667
interval3.I49	interval3	I49	3	0.258034
interval3.I63	interval3	I63	3	0.000847317
interval3.I83	interval3	I83	3	0.154023
interval3.I95	interval3	I95	3	0.00615747
interval3.J00	interval3	J00	3	0.335306
interval3.J01	interval3	J01	3	0.153879
interval3.J03	interval3	J03	3	0.00104183
interval3.J06	interval3	J06	3	0.333746
interval3.J18	interval3	J18	3	0.000339933
interval3.J20	interval3	J20	3	0.0483047
interval3.J30	interval3	J30	3	0.0672691
interval3.J44	interval3	J44	3	0.200251
interval3.J45	interval3	J45	3	0.134008
interval3.K21	interval3	K21	3	0.804697
interval3.K29	interval3	K29	3	0.489027
interval3.K43	interval3	K43	3	0.000770533
interval3.K44	interval3	K44	3	0.133885
interval3.K52	interval3	K52	3	0.437633
interval3.K56	interval3	K56	3	0.0237644
interval3.K58	interval3	K58	3	0.838628
interval3.K59	interval3	K59	3	0.466593
interval3.K60	interval3	K60	3	0.000509733
interval3.K62	interval3	K62	3	0.131354
interval3.K76	interval3	K76	3	0.00305397
interval3.K80	interval3	K80	3	6.96e-05
interval3.L20	interval3	L20	3	0.0149859
interval3.L29	interval3	L29	3	0.244383
interval3.L30	interval3	L30	3	0.0798776
interval3.L40	interval3	L40	3	0.00104797
interval3.L50	interval3	L50	3	0.0007723
interval3.L57	interval3	L57	3	0.00229122
interval3.L72	interval3	L72	3	0.00230406
interval3.L82	interval3	L82	3	0.0143313
interval3.L98	interval3	L98	3	0.0439535
interval3.M10	interval3	M10	3	0.0016913
interval3.M15	interval3	M15	3	0.0164199
interval3.M17	interval3	M17	3	3.02667e-05
interval3.M20	interval3	M20	3	0.00162093
interval3.M48	interval3	M48	3	0.0881787
interval3.M51	interval3	M51	3	0.139584
interval3.M54	interval3	M54	3	0.953653
interval3.M72	interval3	M72	3	0.00209263
interval3.M75	interval3	M75	3	0.580773
interval3.M77	interval3	M77	3	0.100945
interval3.M79	interval3	M79	3	0.784598
interval3.N17	interval3	N17	3	0.0272124
interval3.N18	interval3	N18	3	0.0628826
interval3.N30	interval3	N30	3	0.327674
interval3.N40	interval3	N40	3	0.349647
interval3.N64	interval3	N64	3	0.0568005
interval3.N76	interval3	N76	3	0.0048111
interval3.N92	interval3	N92	3	0.0349301
interval3.N94	interval3	N94	3	0.00131357
interval3.N95	interval3	N95	3	0.279447
interval3.F20	interval3	F20	3	0.666667
interval3.F31	interval3	F31	3	1
interval3.F40	interval3	F40	3	0.336234
interval3.F45	interval3	F45	3	0.632903
interval3.G47	interval3	G47	3	0.666667
interval3.I69	interval3	I69	3	0.0294735
interval3.J31	interval3	J31	3	0.00119807
interval3.K35	interval3	K35	3	0.000173667
interval3.M06	interval3	M06	3	0.00228643
interval3.M24	interval3	M24	3	0.00229567
interval3.M35	interval3	M35	3	0.334373
interval3.N81	interval3	N81	3	0.00542493
interval3.N84	interval3	N84	3	0.00120257
interval2.D64	interval2	D64	3	0.0097845
interval2.E03	interval2	E03	3	0.581504
interval2.E66	interval2	E66	3	0.083618
interval2.E78	interval2	E78	3	0.210063
interval2.F10	interval2	F10	3	0.633333
interval2.F17	interval2	F17	3	0.0991205
interval2.F41	interval2	F41	3	0.56674
interval2.F43	interval2	F43	3	0.600073
interval2.G40	interval2	G40	3	0.0004874
interval2.G43	interval2	G43	3	0.133107
interval2.G56	interval2	G56	3	0.0024729
interval2.H10	interval2	H10	3	0.0114445
interval2.H53	interval2	H53	3	0.0142802
interval2.H65	interval2	H65	3	0.0168378
interval2.H66	interval2	H66	3	0.00599505
interval2.H81	interval2	H81	3	0.0102431
interval2.H91	interval2	H91	3	0.136588
interval2.H93	interval2	H93	3	4.267e-05
interval2.I10	interval2	I10	3	0.101343
interval2.I49	interval2	I49	3	0.0110963
interval2.I63	interval2	I63	3	0.0195701
interval2.I83	interval2	I83	3	0.00525747
interval2.I95	interval2	I95	3	0.0159271
interval2.J00	interval2	J00	3	0.00223272
interval2.J01	interval2	J01	3	0.0333799
interval2.J03	interval2	J03	3	0.00418463
interval2.J06	interval2	J06	3	0.0541892
interval2.J18	interval2	J18	3	0.00418923
interval2.J20	interval2	J20	3	0.0145287
interval2.J30	interval2	J30	3	0.00237677
interval2.J44	interval2	J44	3	0.149343
interval2.J45	interval2	J45	3	0.234611
interval2.K21	interval2	K21	3	0.44033
interval2.K29	interval2	K29	3	0.0700939
interval2.K43	interval2	K43	3	0.00893044
interval2.K44	interval2	K44	3	0.114697
interval2.K52	interval2	K52	3	0.12342
interval2.K56	interval2	K56	3	0.00658364
interval2.K58	interval2	K58	3	0.142484
interval2.K59	interval2	K59	3	0.466605
interval2.K60	interval2	K60	3	0.011556
interval2.K62	interval2	K62	3	0.0419861
interval2.K76	interval2	K76	3	0.00909363
interval2.K80	interval2	K80	3	0.000283167
interval2.L20	interval2	L20	3	0.00675194
interval2.L29	interval2	L29	3	0.024105
interval2.L30	interval2	L30	3	0.0405109
interval2.L40	interval2	L40	3	0.0135432
interval2.L50	interval2	L50	3	0.00626033
interval2.L57	interval2	L57	3	0.000322345
interval2.L72	interval2	L72	3	0.012774
interval2.L82	interval2	L82	3	0.000152105
interval2.L98	interval2	L98	3	0.0107825
interval2.M10	interval2	M10	3	0.0251317
interval2.M15	interval2	M15	3	0.0319096
interval2.M17	interval2	M17	3	0.0100263
interval2.M20	interval2	M20	3	0.0266877
interval2.M48	interval2	M48	3	0.125639
interval2.M51	interval2	M51	3	0.0792158
interval2.M54	interval2	M54	3	0.0668329
interval2.M72	interval2	M72	3	0.00873882
interval2.M75	interval2	M75	3	0.0265797
interval2.M77	interval2	M77	3	0.0206822
interval2.M79	interval2	M79	3	0.185461
interval2.N17	interval2	N17	3	0.0306357
interval2.N18	interval2	N18	3	0.0320617
interval2.N30	interval2	N30	3	0.0101001
interval2.N40	interval2	N40	3	0.336266
interval2.N64	interval2	N64	3	0.0418266
interval2.N76	interval2	N76	3	0.00663242
interval2.N92	interval2	N92	3	0.0344436
interval2.N94	interval2	N94	3	0.035663
interval2.N95	interval2	N95	3	0.127145
interval2.F20	interval2	F20	3	0.666667
interval2.F31	interval2	F31	3	0.666667
interval2.F40	interval2	F40	3	0.335923
interval2.F45	interval2	F45	3	0.299765
interval2.I69	interval2	I69	3	0.020813
interval2.J31	interval2	J31	3	0.0538058
interval2.K35	interval2	K35	3	0.00056036
interval2.M06	interval2	M06	3	0.00883673
interval2.M24	interval2	M24	3	0.0055252
interval2.M35	interval2	M35	3	0.00813957
interval2.N81	interval2	N81	3	0.00564527
interval2.N84	interval2	N84	3	0.0136778
Sex	Sex	NA	4	0.81089
Income	Income	NA	4	5.10333e-05
interval4.D64	interval4	D64	4	0.00198827
interval4.E03	interval4	E03	4	6.68667e-05
interval4.E66	interval4	E66	4	0.60924
interval4.E78	interval4	E78	4	0.334674
interval4.F10	interval4	F10	4	0.732118
interval4.F17	interval4	F17	4	0.0893978
interval4.F41	interval4	F41	4	0.672721
interval4.F43	interval4	F43	4	0.665326
interval4.G40	interval4	G40	4	0.00270544
interval4.G43	interval4	G43	4	0.00227527
interval4.G56	interval4	G56	4	0.00952427
interval4.H10	interval4	H10	4	0.00478361
interval4.H53	interval4	H53	4	0.00274502
interval4.H65	interval4	H65	4	0.0152675
interval4.H66	interval4	H66	4	0.00944817
interval4.H81	interval4	H81	4	0.00159197
interval4.H91	interval4	H91	4	0.0043556
interval4.H93	interval4	H93	4	0.0196007
interval4.I10	interval4	I10	4	0.6761
interval4.I49	interval4	I49	4	0.190506
interval4.I63	interval4	I63	4	0.334625
interval4.I83	interval4	I83	4	4.58333e-05
interval4.I95	interval4	I95	4	0.00385889
interval4.J00	interval4	J00	4	0.0120225
interval4.J01	interval4	J01	4	0.00179291
interval4.J03	interval4	J03	4	0.0159853
interval4.J06	interval4	J06	4	0.482069
interval4.J18	interval4	J18	4	0.192174
interval4.J20	interval4	J20	4	0.00265861
interval4.J30	interval4	J30	4	0.000794667
interval4.J44	interval4	J44	4	0.0744035
interval4.J45	interval4	J45	4	0.000278733
interval4.K21	interval4	K21	4	0.100767
interval4.K29	interval4	K29	4	0.205315
interval4.K43	interval4	K43	4	0.00422094
interval4.K44	interval4	K44	4	0.00206958
interval4.K52	interval4	K52	4	0.00167945
interval4.K56	interval4	K56	4	0.302046
interval4.K58	interval4	K58	4	0.108629
interval4.K59	interval4	K59	4	0.589787
interval4.K60	interval4	K60	4	0.00121999
interval4.K62	interval4	K62	4	0.00199175
interval4.K76	interval4	K76	4	0.292126
interval4.K80	interval4	K80	4	4.49333e-06
interval4.L20	interval4	L20	4	0.000320677
interval4.L29	interval4	L29	4	0.00340973
interval4.L30	interval4	L30	4	0.00289375
interval4.L40	interval4	L40	4	0.00379764
interval4.L50	interval4	L50	4	0.00138233
interval4.L57	interval4	L57	4	0.00281934
interval4.L72	interval4	L72	4	0.00549949
interval4.L82	interval4	L82	4	0.00465131
interval4.L98	interval4	L98	4	0.00103147
interval4.M10	interval4	M10	4	0.30812
interval4.M15	interval4	M15	4	0.357456
interval4.M17	interval4	M17	4	0.000120533
interval4.M20	interval4	M20	4	0.00167745
interval4.M48	interval4	M48	4	0.33424
interval4.M51	interval4	M51	4	0.0244622
interval4.M54	interval4	M54	4	0.757775
interval4.M72	interval4	M72	4	0.00385073
interval4.M75	interval4	M75	4	0.000228137
interval4.M77	interval4	M77	4	0.0015682
interval4.M79	interval4	M79	4	0.341395
interval4.N17	interval4	N17	4	0.0742473
interval4.N18	interval4	N18	4	0.0673451
interval4.N30	interval4	N30	4	0.334153
interval4.N40	interval4	N40	4	0.000229567
interval4.N64	interval4	N64	4	0.0111652
interval4.N76	interval4	N76	4	0.0117835
interval4.N92	interval4	N92	4	0.00647159
interval4.N94	interval4	N94	4	0.00957223
interval4.N95	interval4	N95	4	0.100244
interval4.F20	interval4	F20	4	1
interval4.F31	interval4	F31	4	0.705556
interval4.F40	interval4	F40	4	0.0182607
interval4.F45	interval4	F45	4	0.00727933
interval4.G47	interval4	G47	4	0.334086
interval4.I69	interval4	I69	4	0.336072
interval4.J31	interval4	J31	4	0.0074341
interval4.K35	interval4	K35	4	0.310043
interval4.M06	interval4	M06	4	0.00101759
interval4.M24	interval4	M24	4	0.0148456
interval4.M35	interval4	M35	4	0.0084972
interval4.N81	interval4	N81	4	0.0001135
interval4.N84	interval4	N84	4	0.00100355
interval3.D64	interval3	D64	4	0.0314531
interval3.E03	interval3	E03	4	1.28333e-05
interval3.E66	interval3	E66	4	0.00179488
interval3.E78	interval3	E78	4	0.00217563
interval3.F10	interval3	F10	4	0.620467
interval3.F17	interval3	F17	4	0.0664222
interval3.F41	interval3	F41	4	0.433664
interval3.F43	interval3	F43	4	0.843938
interval3.G40	interval3	G40	4	0.00297322
interval3.G43	interval3	G43	4	0.00767494
interval3.G56	interval3	G56	4	0.0022368
interval3.H10	interval3	H10	4	0.0301269
interval3.H53	interval3	H53	4	0.341754
interval3.H65	interval3	H65	4	0.023073
interval3.H66	interval3	H66	4	0.0105688
interval3.H81	interval3	H81	4	0.00763004
interval3.H91	interval3	H91	4	0.00384988
interval3.H93	interval3	H93	4	0.0425003
interval3.I10	interval3	I10	4	0.000610167
interval3.I49	interval3	I49	4	0.00661434
interval3.I63	interval3	I63	4	0.00899149
interval3.I83	interval3	I83	4	0.000472953
interval3.I95	interval3	I95	4	0.0102401
interval3.J00	interval3	J00	4	0.0182825
interval3.J01	interval3	J01	4	0.00935396
interval3.J03	interval3	J03	4	0.0378609
interval3.J06	interval3	J06	4	0.00273025
interval3.J18	interval3	J18	4	0.00801707
interval3.J20	interval3	J20	4	0.0213692
interval3.J30	interval3	J30	4	0.00300788
interval3.J44	interval3	J44	4	0.0265627
interval3.J45	interval3	J45	4	0.00151801
interval3.K21	interval3	K21	4	0.00127087
interval3.K29	interval3	K29	4	0.002406
interval3.K43	interval3	K43	4	0.00545759
interval3.K44	interval3	K44	4	0.0292452
interval3.K52	interval3	K52	4	0.0082456
interval3.K56	interval3	K56	4	0.01696
interval3.K58	interval3	K58	4	0.0110868
interval3.K59	interval3	K59	4	0.0759152
interval3.K60	interval3	K60	4	0.0203819
interval3.K62	interval3	K62	4	0.00294396
interval3.K76	interval3	K76	4	0.018396
interval3.K80	interval3	K80	4	0.00104972
interval3.L20	interval3	L20	4	0.00509574
interval3.L29	interval3	L29	4	0.00713935
interval3.L30	interval3	L30	4	0.00583699
interval3.L40	interval3	L40	4	0.00563453
interval3.L50	interval3	L50	4	0.0194052
interval3.L57	interval3	L57	4	0.0154214
interval3.L72	interval3	L72	4	0.0142752
interval3.L82	interval3	L82	4	0.0110287
interval3.L98	interval3	L98	4	0.0308977
interval3.M10	interval3	M10	4	0.0101957
interval3.M15	interval3	M15	4	0.0121085
interval3.M17	interval3	M17	4	0.00647162
interval3.M20	interval3	M20	4	0.00288599
interval3.M48	interval3	M48	4	0.336163
interval3.M51	interval3	M51	4	0.0126035
interval3.M54	interval3	M54	4	0.231507
interval3.M72	interval3	M72	4	0.0113127
interval3.M75	interval3	M75	4	0.204019
interval3.M77	interval3	M77	4	0.00361307
interval3.M79	interval3	M79	4	0.0268417
interval3.N17	interval3	N17	4	0.0864032
interval3.N18	interval3	N18	4	0.0318973
interval3.N30	interval3	N30	4	0.00534174
interval3.N40	interval3	N40	4	0.0013072
interval3.N64	interval3	N64	4	0.0124894
interval3.N76	interval3	N76	4	0.0255745
interval3.N92	interval3	N92	4	0.0089842
interval3.N94	interval3	N94	4	0.0098842
interval3.N95	interval3	N95	4	0.00079987
interval3.F20	interval3	F20	4	0.770102
interval3.F31	interval3	F31	4	0.706754
interval3.F40	interval3	F40	4	0.0367167
interval3.F45	interval3	F45	4	0.00866978
interval3.G47	interval3	G47	4	0.284504
interval3.I69	interval3	I69	4	0.35072
interval3.J31	interval3	J31	4	0.0117814
interval3.K35	interval3	K35	4	0.31619
interval3.M06	interval3	M06	4	0.00789429
interval3.M24	interval3	M24	4	0.115725
interval3.M35	interval3	M35	4	0.0186382
interval3.N81	interval3	N81	4	0.0054709
interval3.N84	interval3	N84	4	0.00211232
interval1.G47	interval1	G47	2	0.971423
interval2.G47	interval2	G47	3	0.581025

## Sheet: 4_GenomicLoci_UKB_Cl1
GenomicLocus	uniqID	rsID	chr	pos	p	start	end	nSNPs	nGWASSNPs	nIndSigSNPs	IndSigSNPs	nLeadSNPs	LeadSNPs
1	1:152074116:A:C	rs12122629	1	152074116	1.95899e-13	151908055	152448098	17	13	4	rs12122629;rs151256541;rs140371183;rs11205006	3	rs12122629;rs140371183;rs11205006
2	2:102953617:G:T	rs3771180	2	102953617	3.88667e-14	102734380	103092584	275	220	7	rs3771180;rs2160203;rs10208293;rs67088699;rs10208196;rs35181686;rs10187031	1	rs3771180
3	2:242698640:A:G	rs34290285	2	242698640	2.9873e-16	242680019	242740090	110	48	6	rs34290285;rs5839764;rs150589057;rs7582582;rs34255800;rs4075957	1	rs34290285
4	4:38798648:A:C	rs5743618	4	38798648	5.12178e-13	38758913	38906951	213	132	3	rs5743618;rs113558549;rs11466661	1	rs5743618
5	6:32626348:C:T	rs28407950	6	32626348	1.28367e-19	32300152	32802364	4159	1827	32	rs3132954;rs3129859;rs9268805;rs28383181;rs35585151;rs504594;rs11751024;rs9271365;rs9272293;rs9272324;rs9272533;rs28724245;rs9274725;rs9275218;rs34422230;rs9268831;rs28407950;rs28414125;rs9273411;rs2856698;rs2856664;rs142264362;rs34102154;rs28507026;rs73730372;rs9272339;rs28636516;rs17612555;rs28479464;rs9273358;rs34297496;rs28746968	4	rs3132954;rs504594;rs28407950;rs34297496
6	8:81291645:A:G	rs4739738	8	81291645	1.18664e-08	81246659	81318125	148	94	1	rs4739738	1	rs4739738
7	9:6192796:C:T	rs2095044	9	6192796	4.29807e-11	6172296	6213468	35	26	1	rs2095044	1	rs2095044
8	10:9053043:A:C	rs1775551	10	9053043	2.58343e-08	9040700	9074500	46	36	1	rs1775551	1	rs1775551
9	11:76291154:A:G	rs61893460	11	76291154	2.10509e-19	76057946	76302073	86	34	4	rs61894547;rs61893460;rs7927894;rs2508755	2	rs61894547;rs61893460
10	11:118743772:C:T	rs6421571	11	118743772	1.76995e-08	118594466	118746433	115	90	1	rs6421571	1	rs6421571
11	16:11244658:C:G	rs7206912	16	11244658	9.63566e-11	11046826	11306732	152	69	3	rs7206912;rs1010635;rs12935657	1	rs7206912
12	17:38061439:C:T	rs4795399	17	38061439	6.07729e-18	37780296	38122200	316	236	5	rs4795399;rs1031459;rs12601749;rs61552325;rs9635726	1	rs4795399
13	17:47407071:A:C	rs12185242	17	47407071	3.0508e-08	47322746	47454515	95	71	1	rs12185242	1	rs12185242
14	19:45413233:G:T	rs1065853	19	45413233	1.61691e-08	45412079	45426792	7	4	1	rs1065853	1	rs1065853
15	20:62310806:C:T	rs8114049	20	62310806	2.50217e-08	62293460	62372706	58	40	1	rs8114049	1	rs8114049

## Sheet: 5_GenomicLoci_UKB_Cl2
GenomicLocus	uniqID	rsID	chr	pos	p	start	end	nSNPs	nGWASSNPs	nIndSigSNPs	IndSigSNPs	nLeadSNPs	LeadSNPs
1	1:152074116:A:C	rs12122629	1	152074116	2.85148e-15	151908055	153160673	29	22	6	rs12122629;rs151256541;rs11205006;rs80337964;rs140371183;rs61816764	3	rs12122629;rs11205006;rs80337964
2	2:102966549:A:G	rs10197862	2	102966549	3.01478e-15	102734380	103092584	280	221	8	rs10197862;rs67088699;rs10439410;rs35181686;rs10187031;rs1041973;rs2160203;rs10208293	1	rs10197862
3	2:242698640:A:G	rs34290285	2	242698640	1.18694e-13	242680019	242712870	70	32	4	rs34290285;rs5839764;rs150589057;rs35386923	1	rs34290285
4	4:38808216:A:G	rs113558549	4	38808216	2.06642e-16	38708355	38906951	276	155	6	rs113558549;rs6827784;rs11731815;rs6853255;rs11466661;rs5743618	1	rs113558549
5	5:110401872:C:T	rs1837253	5	110401872	5.01933e-10	110085884	110401872	189	86	3	rs7735355;rs17513503;rs1837253	2	rs7735355;rs1837253
6	6:32626392:A:C	rs112796194	6	32626392	7.44413e-18	32340070	32802364	4136	1814	33	rs504594;rs11751024;rs9271365;rs9271383;rs9272324;rs9272533;rs28724245;rs9274687;rs9275218;rs35805736;rs9268400;rs2239803;rs9268805;rs9268831;rs28383181;rs112796194;rs9273411;rs1049068;rs9274552;rs2856698;rs9461792;rs3129714;rs3129859;rs34102154;rs28507026;rs35585151;rs28636516;rs28479464;rs17612669;rs9273358;rs17211861;rs28746980;rs33998906	3	rs504594;rs112796194;rs17211861
7	6:33690310:A:G	rs630792	6	33690310	6.95224e-09	33617403	33791998	67	61	2	rs630792;rs688209	1	rs630792
8	6:128293562:C:T	rs55743914	6	128293562	1.39785e-09	128269180	128294709	16	7	1	rs55743914	1	rs55743914
9	8:81291645:A:G	rs4739738	8	81291645	6.70652e-09	81246659	81318125	148	94	1	rs4739738	1	rs4739738
10	8:94615858:A:G	rs76770000	8	94615858	4.40699e-08	94547321	94672542	39	19	1	rs76770000	1	rs76770000
11	9:6209697:A:G	rs992969	9	6209697	7.94595e-11	6172296	6213468	35	27	1	rs992969	1	rs992969
12	10:9053173:A:G	rs2797288	10	9053173	4.19845e-08	9040700	9074500	46	36	1	rs2797288	1	rs2797288
13	11:76293527:G:T	rs7936070	11	76293527	5.32856e-19	76057946	76302073	86	34	3	rs61894547;rs7936070;rs3016373	2	rs61894547;rs7936070
14	11:118743338:C:T	rs4936444	11	118743338	8.70266e-11	118576463	118746433	144	112	2	rs4936444;rs71468725	1	rs4936444
15	15:67442596:C:T	rs17293632	15	67442596	6.3957e-10	67441750	67468285	29	19	2	rs17293632;rs28360855	1	rs17293632
16	16:11244658:C:G	rs7206912	16	11244658	9.29012e-11	11031741	11306732	200	98	5	rs7206912;rs1010635;rs13339285;rs11648049;rs12935657	1	rs7206912
17	17:38061439:C:T	rs4795399	17	38061439	7.13086e-22	37741879	38184360	349	252	9	rs114211283;rs9635726;rs4795399;rs1031459;rs35557848;rs12601749;rs3931960;rs4794817;rs2934956	2	rs114211283;rs4795399
18	17:43336997:C:T	rs7210761	17	43336997	7.41018e-10	43333785	43367152	37	21	2	rs7210761;rs4986168	1	rs7210761

## Sheet: 6_GenomicLoci_UKB_Cl3
GenomicLocus	uniqID	rsID	chr	pos	p	start	end	nSNPs	nGWASSNPs	nIndSigSNPs	IndSigSNPs	nLeadSNPs	LeadSNPs
1	1:152074116:A:C	rs12122629	1	152074116	7.91838e-16	151908055	153160673	20	18	4	rs12122629;rs151256541;rs11205006;rs80337964	3	rs12122629;rs11205006;rs80337964
2	2:102960210:A:T	rs3771175	2	102960210	4.00339e-17	102734380	103092584	310	247	9	rs3771175;rs2160203;rs10208293;rs11689730;rs3755265;rs13018263;rs2110727;rs12475055;rs1041973	1	rs3771175
3	2:242698640:A:G	rs34290285	2	242698640	3.95093e-11	242682029	242711282	11	4	1	rs34290285	1	rs34290285
4	4:38774503:C:T	rs9715841	4	38774503	3.74094e-12	38731632	38906951	233	139	4	rs9715841;rs2101521;rs6847640;rs10024216	1	rs9715841
5	5:110401872:C:T	rs1837253	5	110401872	2.22735e-08	110104853	110401872	138	57	2	rs60557452;rs1837253	2	rs60557452;rs1837253
6	6:31332527:A:G	rs2523548	6	31332527	3.21817e-08	31332527	31332527	1	1	1	rs2523548	1	rs2523548
7	6:32623367:C:T	rs28374650	6	32623367	1.37342e-16	32340070	32679779	2979	1218	24	rs3763316;rs743862;rs3129878;rs9268805;rs9268831;Affx-28486470;rs522308;rs28533694;rs9271794;rs9272231;rs9272293;rs6928482;rs9273386;rs9273710;rs9274662;rs9461792;rs28374650;rs28414125;rs6689;rs9274576;rs11751024;rs13211123;rs28636516;rs28479464	2	rs3763316;rs28374650
8	6:33696785:C:T	rs471942	6	33696785	4.19333e-08	33440416	33696785	4	4	1	rs471942	1	rs471942
9	8:81312277:C:T	rs11784307	8	81312277	3.11803e-08	81257533	81326201	122	77	1	rs11784307	1	rs11784307
10	9:6210099:C:T	rs3939286	9	6210099	8.15009e-10	6172296	6213468	36	27	1	rs3939286	1	rs3939286
11	11:76293527:G:T	rs7936070	11	76293527	4.40145e-16	76057946	76302073	86	34	3	rs61894547;rs7936070;rs3016373	2	rs61894547;rs7936070
12	11:118740931:C:T	rs4938572	11	118740931	4.52802e-10	118576463	118746769	164	117	3	rs4938572;rs4938576;rs1784293	1	rs4938572
13	15:67442596:C:T	rs17293632	15	67442596	3.39543e-09	67441750	67468285	24	15	1	rs17293632	1	rs17293632
14	17:38061439:C:T	rs4795399	17	38061439	5.81634e-18	37780296	38122200	323	241	6	rs4795399;rs1031459;rs12601749;rs3931960;rs2517952;rs9635726	1	rs4795399

## Sheet: 7_GenomicLoci_UKB_Cl4
GenomicLocus	uniqID	rsID	chr	pos	p	start	end	nSNPs	nGWASSNPs	nIndSigSNPs	IndSigSNPs	nLeadSNPs	LeadSNPs
1	1:152074116:A:C	rs12122629	1	152074116	1.69896e-12	151908055	152448098	10	6	2	rs61814899;rs12122629	2	rs61814899;rs12122629
2	2:102955082:A:G	rs13408661	2	102955082	5.06622e-23	102734380	103218865	429	352	14	rs13019081;rs2160203;rs1921622;rs10208293;rs10182710;rs887971;rs2058659;rs11690532;rs12474199;rs13408661;rs1041973;rs13018263;rs72825990;rs1558640	2	rs13019081;rs13408661
3	2:242698640:A:G	rs34290285	2	242698640	7.30759e-13	242682029	242712870	35	13	3	rs34290285;rs111792955;rs5839764	1	rs34290285
4	3:188102716:C:T	rs2889896	3	188102716	1.9422e-11	188072513	188133518	84	47	1	rs2889896	1	rs2889896
5	4:38806462:A:G	rs56357984	4	38806462	3.82867e-14	38731632	38906951	232	139	4	rs56357984;rs6847640;rs6531662;rs5743618	1	rs56357984
6	4:123042993:A:C	rs7656525	4	123042993	9.79504e-09	123024769	123557286	179	136	1	rs7656525	1	rs7656525
7	5:110467499:C:T	rs1438673	5	110467499	6.1089e-10	110401872	110479610	68	47	3	rs1837253;rs6884870;rs1438673	2	rs1837253;rs1438673
8	6:32623367:C:T	rs28374650	6	32623367	1.7373e-19	31081498	32797361	4776	2337	47	rs28380929;rs9266270;rs2523586;rs2523561;rs3957111;rs428947;rs2596546;rs2523548;rs2523545;rs2844535;rs11757660;rs1265092;rs7772305;rs2523483;rs3132943;rs3132954;rs9269108;rs36124427;rs9271370;rs72848212;rs9272116;rs9272780;rs9273076;rs9274657;rs2187687;rs28374650;rs9273358;rs6928482;rs28718232;rs28414125;rs9273386;rs9273411;rs6689;6:32631496_C_A;rs9461792;rs1794275;rs743862;rs3129878;rs34102154;r…	7	rs28380929;rs2596546;rs2523483;rs3132943;rs28374650;rs3129714;rs2621366
9	9:6192796:C:T	rs2095044	9	6192796	3.04638e-16	6047765	6219176	173	121	3	rs343495;rs2095044;rs12349858	2	rs343495;rs2095044
10	9:134225377:A:G	rs60702960	9	134225377	1.23906e-08	134222336	134241461	9	3	1	rs60702960	1	rs60702960
11	11:76299649:A:C	rs11236797	11	76299649	2.72917e-19	76057946	76302073	86	34	4	rs61894547;rs11236797;rs7927894;rs7940390	2	rs61894547;rs11236797
12	15:67448363:A:G	rs56375023	15	67448363	7.60262e-09	67441750	67468285	22	15	1	rs56375023	1	rs56375023
13	17:38061439:C:T	rs4795399	17	38061439	5.40811e-24	37780296	38344485	345	256	9	rs4795399;rs1031459;rs4795404;rs35557848;rs62068170;rs7223717;rs61552325;rs9635726;rs75905358	2	rs4795399;rs75905358

## Sheet: 8_GenomicLoci_UKB_Cl5
GenomicLocus	uniqID	rsID	chr	pos	p	start	end	nSNPs	nGWASSNPs	nIndSigSNPs	IndSigSNPs	nLeadSNPs	LeadSNPs
1	6:31543758:A:G	rs3093661	6	31543758	4.68924e-08	31321753	32136029	145	112	1	rs3093661	1	rs3093661

## Sheet: 9_GenomicLoci_UKB_Cl6
GenomicLocus	uniqID	rsID	chr	pos	p	start	end	nSNPs	nGWASSNPs	nIndSigSNPs	IndSigSNPs	nLeadSNPs	LeadSNPs
1	6:32586992:G:T	rs9271369	6	32586992	2.41532e-08	32296117	32586995	77	62	2	rs9271369;rs2213581	1	rs9271369
2	12:111904371:A:T	rs4766578	12	111904371	1.01032e-10	111826477	112896840	32	14	1	rs4766578	1	rs4766578
3	17:38057197:A:G	rs8069176	17	38057197	6.42983e-09	37902887	38089717	137	102	1	rs8069176	1	rs8069176

[truncated: 23 more sheets: 10_GenomicLoci_UKB_Cl7, 11_MAGMAGenes_UKB_Cl1, 12_MAGMAGenes_UKB_Cl2, 13_MAGMAGenes_UKB_Cl3, 14_MAGMAGenes_UKB_Cl4, 15_MAGMAGenes_UKB_Cl5, 16_MAGMAGenes_UKB_Cl6, 17_MAGMAGenes_UKB_Cl7, 18_MAGMAGenesSummary_UKB, 19_FunctionalEnrichment_UKB, 20_ExplainedVariance_PRS, 21A_ReplicatedLoci_FinnGen, 21B_ReplicatedGenes_FinnGen, 22_MAGMAGenes_FinnGen_Cl1, 23_MAGMAGenes_FinnGen_Cl2, 24_MAGMAGenes_FinnGen_Cl3, 25_MAGMAGenes_FinnGen_Cl4, 26_MAGMAGenes_FinnGen_Cl5, 27_MAGMAGenes_FinnGen_Cl6, 28_MAGMAGenes_FinnGen_Cl7 …]
